# Supplementary material for: A triclinic modification of 3,4-dihy­droxy­benzoic acid monohydrate
Source: Acta Crystallogr Sect E Struct Rep Online. 2011 Aug 27;67(Pt 9):o2476. doi: 10.1107/S1600536811034635 (PMC3200807; doi:10.1107/S1600536811034635)
Supplement: Supplementary file 1 [file e-67-o2476-sup1.cif]

##############################################################################
#                                                                            #
# This CIF contains the data in a paper accepted for publication in          #
# Acta Crystallographica Section E. It conforms to the requirements of       #
# Notes for Authors for Acta Crystallographica Section E, and has been       #
# peer reviewed under the auspices of the IUCr Commission on Journals.       #
#                                                                            #
# Full details of the Crystallographic Information File format               #
# are given in the paper "The Crystallographic Information File (CIF):       #
# a New Standard Archive File for Crystallography" by S. R. Hall, F. H.      #
# Allen and I. D. Brown [Acta Cryst. (1991), A47, 655-685].                  #
#                                                                            #
# The current version of the core CIF dictionary is obtainable from          #
# ftp://ftp.iucr.org/pub/cif_core.dic.                                       #
#                                                                            #
# Software is freely available for graphical display of the structure(s)     #
# in this CIF. For information consult the CIF software page                 #
# http://www.iucr.org/resources/cif/software.                                #
#                                                                            #
# This file may be used for bona fide research purposes within the           #
# scientific community so long as proper attribution is given to the journal # 
# article from which it was obtained.                                        #
#                                                                            #
##############################################################################
data_global
_audit_creation_method     SHELXL-97
_journal_date_recd_electronic     2011-08-22
_journal_date_accepted     2011-08-23
_journal_name_full     'Acta Crystallographica, Section E'
_journal_year     2011
_journal_volume     67
_journal_issue      9
_journal_page_first     o2476
_journal_page_last     o2476
_journal_paper_category     QO
_journal_coeditor_code     XU5306
_publ_contact_author
;
     Dr. Seik Weng Ng
     Department of Chemistry
     University of Malaya
     50603 Kuala Lumpur
     Malaysia
;
_publ_contact_author_email     seikweng@um.edu.my
_publ_contact_author_fax     '03 7967 4193'
_publ_contact_author_phone     '03 7967 6778'
_publ_section_title
;
A triclinic modification of 3,4-dihydroxybenzoic acid monohydrate
;
loop_
    _publ_author_name
    _publ_author_address
    'Ng, Seik Weng'
;
     Department of Chemistry
     University of Malaya
     50603 Kuala Lumpur
     Malaysia
     and
    Chemistry Department
    Faculty of Science
    King Abdulaziz University
    PO Box 80203 Jeddah
    Saudi Arabia
;
_publ_section_synopsis     .
data_I
_audit_creation_method     SHELXL-97
_chemical_name_systematic
;
3,4-dihydroxybenzoic acid monohydrate
;
_chemical_name_common     ?
_chemical_formula_moiety     'C7 H6 O4, H2 O'
_chemical_formula_sum     'C7 H8 O5'
_chemical_formula_iupac     'C7 H6 O4, H2 O'
_chemical_formula_weight     172.13
_chemical_melting_point     ?
_symmetry_cell_setting     triclinic
_symmetry_space_group_name_H-M     'P -1'
_symmetry_space_group_name_Hall     '-P 1'
loop_
    _symmetry_equiv_pos_as_xyz
    'x, y, z'
    '-x, -y, -z'
_cell_length_a     7.1105(3)
_cell_length_b     12.7807(5)
_cell_length_c     17.5318(7)
_cell_angle_alpha     72.491(4)
_cell_angle_beta     89.901(3)
_cell_angle_gamma     74.457(3)
_cell_volume     1458.45(10)
_cell_formula_units_Z     8
_cell_measurement_reflns_used     5539
_cell_measurement_theta_min     2.65
_cell_measurement_theta_max     74.24
_cell_measurement_temperature     100(2)
_exptl_crystal_description     block
_exptl_crystal_colour     colorless
_exptl_crystal_size_max     0.20
_exptl_crystal_size_mid     0.10
_exptl_crystal_size_min     0.10
_exptl_crystal_density_diffrn     1.568
_exptl_crystal_density_meas     ?
_exptl_crystal_density_method     'not measured'
_exptl_crystal_F_000     720
_exptl_absorpt_coefficient_mu     1.182
_exptl_absorpt_correction_type     multi-scan
_exptl_absorpt_process_details     '(CrysAlis PRO; Agilent, 2010)'
_exptl_absorpt_correction_T_min     0.7980
_exptl_absorpt_correction_T_max     0.8910
_diffrn_ambient_temperature     100(2)
_diffrn_radiation_type     CuK\a
_diffrn_radiation_wavelength     1.54184
_diffrn_radiation_source     'SuperNova (Cu) X-ray Source'
_diffrn_radiation_monochromator     Mirror
_diffrn_measurement_device_type
        'Agilent Technologies SuperNova Dual diffractometer with Atlas detector'
_diffrn_measurement_method     '\w scan'
_diffrn_detector_area_resol_mean     10.4041
_diffrn_reflns_number     9167
_diffrn_reflns_av_R_equivalents     0.0195
_diffrn_reflns_av_sigmaI/netI     0.0226
_diffrn_reflns_theta_min     2.65
_diffrn_reflns_theta_max     69.99
_diffrn_reflns_theta_full     69.99
_diffrn_measured_fraction_theta_max     0.957
_diffrn_measured_fraction_theta_full     0.957
_diffrn_reflns_limit_h_min     -8
_diffrn_reflns_limit_h_max     8
_diffrn_reflns_limit_k_min     -12
_diffrn_reflns_limit_k_max     15
_diffrn_reflns_limit_l_min     -19
_diffrn_reflns_limit_l_max     21
_diffrn_standards_number     0
_diffrn_standards_interval_count     0
_diffrn_standards_interval_time     0
_diffrn_standards_decay_%     0
_reflns_number_total     5301
_reflns_number_gt     4910
_reflns_threshold_expression     I>2\s(I)
_refine_ls_structure_factor_coef     Fsqd
_refine_ls_matrix_type     full
_refine_ls_R_factor_all     0.0585
_refine_ls_R_factor_gt     0.0561
_refine_ls_wR_factor_gt     0.1593
_refine_ls_wR_factor_ref     0.1608
_refine_ls_goodness_of_fit_ref     1.153
_refine_ls_restrained_S_all     1.151
_refine_ls_number_reflns     5301
_refine_ls_number_parameters     513
_refine_ls_number_restraints     24
_refine_ls_hydrogen_treatment     mixed
_refine_ls_weighting_scheme     calc
_refine_ls_weighting_details
         'calc w=1/[\s^2^(Fo^2^)+(0.0556P)^2^+2.5625P] where P=(Fo^2^+2Fc^2^)/3'
_atom_sites_solution_hydrogens     geom
_atom_sites_solution_primary     direct
_atom_sites_solution_secondary     difmap
_refine_ls_shift/su_max     0.001
_refine_ls_shift/su_mean     0.001
_refine_diff_density_max     0.307
_refine_diff_density_min     -0.346
_refine_ls_extinction_method     none
_refine_ls_extinction_coef     ?
loop_
    _atom_type_symbol
    _atom_type_description
    _atom_type_scat_dispersion_real
    _atom_type_scat_dispersion_imag
    _atom_type_scat_source
    'C' 'C' 0.0181 0.0091
                         'International Tables Vol C Tables 4.2.6.8 and 6.1.1.4'
    'H' 'H' 0.0000 0.0000
                         'International Tables Vol C Tables 4.2.6.8 and 6.1.1.4'
    'O' 'O' 0.0492 0.0322
                         'International Tables Vol C Tables 4.2.6.8 and 6.1.1.4'
_computing_data_collection     'CrysAlis PRO (Agilent, 2010)'
_computing_cell_refinement     'CrysAlis PRO (Agilent, 2010)'
_computing_data_reduction     'CrysAlis PRO (Agilent, 2010)'
_computing_structure_solution     'SHELXS97 (Sheldrick, 2008)'
_computing_structure_refinement     'SHELXL97 (Sheldrick, 2008)'
_computing_molecular_graphics     'X-SEED (Barbour, 2001)'
_computing_publication_material     'publCIF (Westrip, 2010)'
loop_
    _atom_site_type_symbol
    _atom_site_label
    _atom_site_fract_x
    _atom_site_fract_y
    _atom_site_fract_z
    _atom_site_U_iso_or_equiv
    _atom_site_adp_type
    _atom_site_calc_flag
    _atom_site_refinement_flags
    _atom_site_occupancy
    _atom_site_symmetry_multiplicity
    _atom_site_disorder_assembly
    _atom_site_disorder_group
    O O1 1.2471(3) 0.40038(16) 0.61115(12) 0.0256(4) Uani d D 1 1 . .
    O O2 1.3653(3) 0.37601(17) 0.49778(12) 0.0300(5) Uani d . 1 1 . .
    O O3 1.6748(3) -0.04656(15) 0.56841(10) 0.0180(4) Uani d D 1 1 . .
    O O4 1.5861(3) -0.13742(16) 0.71721(11) 0.0252(4) Uani d D 1 1 . .
    O O5 1.2564(3) 0.58919(16) 0.41063(12) 0.0251(4) Uani d D 1 1 . .
    O O6 1.1385(3) 0.62121(16) 0.52267(12) 0.0284(5) Uani d . 1 1 . .
    O O7 0.8230(3) 1.05257(15) 0.42888(11) 0.0195(4) Uani d D 1 1 . .
    O O8 0.9107(3) 1.12551(16) 0.28104(11) 0.0248(4) Uani d D 1 1 . .
    O O9 0.8607(3) 0.89145(17) 0.11507(12) 0.0253(4) Uani d D 1 1 . .
    O O10 0.7645(3) 0.86456(16) 0.00291(12) 0.0284(5) Uani d . 1 1 . .
    O O11 0.8783(3) 0.44030(15) 0.07687(10) 0.0187(4) Uani d D 1 1 . .
    O O12 1.0448(3) 0.35333(16) 0.22821(11) 0.0236(4) Uani d D 1 1 . .
    O O13 0.6605(3) 1.07815(17) -0.08454(12) 0.0249(4) Uani d D 1 1 . .
    O O14 0.7424(3) 1.11112(16) 0.02742(12) 0.0289(5) Uani d . 1 1 . .
    O O15 0.6378(3) 1.54151(15) -0.06371(10) 0.0189(4) Uani d D 1 1 . .
    O O16 0.4748(3) 1.61621(16) -0.21018(11) 0.0249(4) Uani d D 1 1 . .
    O O1w 1.2446(4) 0.28526(18) 0.37766(13) 0.0341(5) Uani d D 1 1 . .
    O O2w 1.3495(4) 0.70908(18) 0.63249(12) 0.0331(5) Uani d D 1 1 . .
    O O3w 0.9674(4) 0.79992(18) -0.12887(12) 0.0338(5) Uani d D 1 1 . .
    O O4w 0.4321(4) 1.22050(17) 0.12445(12) 0.0330(5) Uani d D 1 1 . .
    C C1 1.3388(4) 0.3346(2) 0.56934(16) 0.0203(5) Uani d . 1 1 . .
    C C2 1.4042(4) 0.2126(2) 0.61156(15) 0.0177(5) Uani d . 1 1 . .
    C C3 1.5080(3) 0.1395(2) 0.57062(15) 0.0165(5) Uani d . 1 1 . .
    H H3A 1.5360 0.1702 0.5168 0.020 Uiso calc R 1 1 . .
    C C4 1.5690(3) 0.0240(2) 0.60809(15) 0.0157(5) Uani d . 1 1 . .
    C C5 1.5253(4) -0.0231(2) 0.68730(15) 0.0176(5) Uani d . 1 1 . .
    C C6 1.4231(4) 0.0501(2) 0.72805(15) 0.0195(5) Uani d . 1 1 . .
    H H6 1.3942 0.0193 0.7817 0.023 Uiso calc R 1 1 . .
    C C7 1.3637(4) 0.1667(2) 0.69096(15) 0.0190(5) Uani d . 1 1 . .
    H H7A 1.2953 0.2159 0.7193 0.023 Uiso calc R 1 1 . .
    C C8 1.1644(4) 0.6581(2) 0.45019(16) 0.0205(5) Uani d . 1 1 . .
    C C9 1.0988(4) 0.7786(2) 0.40319(15) 0.0180(5) Uani d . 1 1 . .
    C C10 0.9914(4) 0.8576(2) 0.43934(15) 0.0168(5) Uani d . 1 1 . .
    H H10 0.9615 0.8316 0.4934 0.020 Uiso calc R 1 1 . .
    C C11 0.9296(4) 0.9715(2) 0.39720(15) 0.0169(5) Uani d . 1 1 . .
    C C12 0.9758(4) 1.0115(2) 0.31738(15) 0.0183(5) Uani d . 1 1 . .
    C C13 1.0818(4) 0.9330(2) 0.28172(15) 0.0195(5) Uani d . 1 1 . .
    H H13A 1.1135 0.9590 0.2279 0.023 Uiso calc R 1 1 . .
    C C14 1.1415(4) 0.8177(2) 0.32373(15) 0.0185(5) Uani d . 1 1 . .
    H H14 1.2118 0.7648 0.2984 0.022 Uiso calc R 1 1 . .
    C C15 0.8338(4) 0.8252(2) 0.07383(16) 0.0204(5) Uani d . 1 1 . .
    C C16 0.8902(4) 0.7023(2) 0.11704(15) 0.0180(5) Uani d . 1 1 . .
    C C17 0.8602(3) 0.6279(2) 0.07704(15) 0.0163(5) Uani d . 1 1 . .
    H H17A 0.8046 0.6572 0.0230 0.020 Uiso calc R 1 1 . .
    C C18 0.9116(4) 0.5119(2) 0.11619(15) 0.0165(5) Uani d . 1 1 . .
    C C19 0.9973(4) 0.4682(2) 0.19596(15) 0.0179(5) Uani d . 1 1 . .
    C C20 1.0265(4) 0.5431(2) 0.23495(15) 0.0198(5) Uani d . 1 1 . .
    H H20 1.0834 0.5141 0.2888 0.024 Uiso calc R 1 1 . .
    C C21 0.9735(4) 0.6593(2) 0.19609(16) 0.0190(5) Uani d . 1 1 . .
    H H21 0.9939 0.7100 0.2232 0.023 Uiso calc R 1 1 . .
    C C22 0.6821(4) 1.1473(2) -0.04506(16) 0.0213(6) Uani d . 1 1 . .
    C C23 0.6298(4) 1.2688(2) -0.09188(15) 0.0181(5) Uani d . 1 1 . .
    C C24 0.6587(4) 1.3467(2) -0.05472(15) 0.0170(5) Uani d . 1 1 . .
    H H24A 0.7125 1.3200 -0.0005 0.020 Uiso calc R 1 1 . .
    C C25 0.6095(4) 1.4616(2) -0.09623(15) 0.0166(5) Uani d . 1 1 . .
    C C26 0.5238(4) 1.5018(2) -0.17551(15) 0.0172(5) Uani d . 1 1 . .
    C C27 0.4966(4) 1.4243(2) -0.21265(15) 0.0196(5) Uani d . 1 1 . .
    H H27 0.4411 1.4510 -0.2666 0.023 Uiso calc R 1 1 . .
    C C28 0.5500(4) 1.3081(2) -0.17132(16) 0.0191(5) Uani d . 1 1 . .
    H H28 0.5322 1.2554 -0.1971 0.023 Uiso calc R 1 1 . .
    H H1 1.212(5) 0.4696(12) 0.5821(17) 0.030(9) Uiso d D 1 1 . .
    H H3 1.694(5) -0.1161(11) 0.5938(18) 0.031(9) Uiso d D 1 1 . .
    H H4 1.557(6) -0.162(3) 0.7646(10) 0.051(12) Uiso d D 1 1 . .
    H H5 1.289(5) 0.5224(15) 0.4440(17) 0.039(10) Uiso d D 1 1 . .
    H H7 0.781(6) 1.016(3) 0.4706(16) 0.065(14) Uiso d D 1 1 . .
    H H8 0.942(6) 1.143(4) 0.2336(11) 0.062(13) Uiso d D 1 1 . .
    H H9 0.811(7) 0.9575(19) 0.083(2) 0.078(16) Uiso d D 1 1 . .
    H H11 0.916(5) 0.3703(11) 0.1026(19) 0.038(10) Uiso d D 1 1 . .
    H H12 1.100(5) 0.335(3) 0.2745(11) 0.045(11) Uiso d D 1 1 . .
    H H13 0.689(6) 1.0076(12) -0.060(2) 0.061(14) Uiso d D 1 1 . .
    H H15 0.710(5) 1.511(3) -0.0201(13) 0.049(12) Uiso d D 1 1 . .
    H H16 0.416(6) 1.629(4) -0.2551(13) 0.054(12) Uiso d D 1 1 . .
    H H1w1 1.193(7) 0.315(5) 0.412(3) 0.12(2) Uiso d D 1 1 . .
    H H1w2 1.358(4) 0.293(6) 0.372(4) 0.13(3) Uiso d D 1 1 . .
    H H2w1 1.280(5) 0.683(3) 0.608(2) 0.055(13) Uiso d D 1 1 . .
    H H2w2 1.293(5) 0.7797(11) 0.623(2) 0.046(11) Uiso d D 1 1 . .
    H H3w1 0.994(6) 0.825(4) -0.092(2) 0.073(16) Uiso d D 1 1 . .
    H H3w2 0.855(4) 0.791(5) -0.124(3) 0.12(3) Uiso d D 1 1 . .
    H H4w1 0.544(4) 1.189(3) 0.112(3) 0.091(19) Uiso d D 1 1 . .
    H H4w2 0.425(5) 1.2913(11) 0.114(2) 0.045(11) Uiso d D 1 1 . .
loop_
    _atom_site_aniso_label
    _atom_site_aniso_U_11
    _atom_site_aniso_U_22
    _atom_site_aniso_U_33
    _atom_site_aniso_U_12
    _atom_site_aniso_U_13
    _atom_site_aniso_U_23
    O1 0.0350(11) 0.0155(11) 0.0266(10) -0.0025(8) 0.0079(8) -0.0112(8)
    O2 0.0478(12) 0.0167(10) 0.0235(10) -0.0033(9) 0.0084(9) -0.0084(8)
    O3 0.0251(9) 0.0119(10) 0.0149(9) -0.0010(7) 0.0031(7) -0.0049(7)
    O4 0.0350(11) 0.0174(10) 0.0181(10) -0.0018(8) 0.0062(8) -0.0030(8)
    O5 0.0351(11) 0.0157(11) 0.0237(10) -0.0015(8) 0.0047(8) -0.0099(8)
    O6 0.0437(12) 0.0168(10) 0.0246(10) -0.0057(9) 0.0097(9) -0.0087(8)
    O7 0.0269(10) 0.0138(9) 0.0170(9) -0.0024(7) 0.0049(7) -0.0064(7)
    O8 0.0351(11) 0.0176(10) 0.0174(9) -0.0043(8) 0.0057(8) -0.0024(8)
    O9 0.0362(11) 0.0163(11) 0.0247(10) -0.0057(8) -0.0017(8) -0.0099(8)
    O10 0.0464(12) 0.0152(10) 0.0230(10) -0.0049(9) -0.0029(9) -0.0081(8)
    O11 0.0292(10) 0.0120(10) 0.0146(9) -0.0049(7) -0.0020(7) -0.0046(7)
    O12 0.0348(11) 0.0158(10) 0.0168(9) -0.0042(8) -0.0055(8) -0.0027(7)
    O13 0.0368(11) 0.0161(11) 0.0245(10) -0.0074(8) 0.0012(8) -0.0102(8)
    O14 0.0463(12) 0.0154(10) 0.0229(10) -0.0037(9) -0.0040(9) -0.0075(8)
    O15 0.0281(10) 0.0131(9) 0.0147(9) -0.0041(7) -0.0014(7) -0.0046(7)
    O16 0.0376(11) 0.0175(10) 0.0162(9) -0.0053(8) -0.0043(8) -0.0023(7)
    O1w 0.0593(15) 0.0198(11) 0.0204(10) -0.0069(10) -0.0070(10) -0.0061(8)
    O2w 0.0565(14) 0.0154(11) 0.0212(10) -0.0006(10) -0.0084(9) -0.0053(8)
    O3w 0.0538(15) 0.0214(11) 0.0203(10) -0.0014(10) 0.0076(9) -0.0057(8)
    O4w 0.0621(15) 0.0156(11) 0.0192(10) -0.0077(10) 0.0083(10) -0.0053(8)
    C1 0.0218(12) 0.0198(14) 0.0232(13) -0.0056(10) 0.0034(10) -0.0126(11)
    C2 0.0175(12) 0.0183(14) 0.0195(12) -0.0052(10) 0.0002(9) -0.0090(10)
    C3 0.0181(12) 0.0179(14) 0.0154(12) -0.0061(10) 0.0007(9) -0.0070(10)
    C4 0.0171(11) 0.0158(13) 0.0159(12) -0.0038(9) 0.0011(9) -0.0080(10)
    C5 0.0198(12) 0.0175(14) 0.0152(12) -0.0051(10) 0.0012(9) -0.0048(10)
    C6 0.0215(12) 0.0232(14) 0.0154(12) -0.0066(10) 0.0038(9) -0.0079(10)
    C7 0.0175(12) 0.0231(14) 0.0204(13) -0.0051(10) 0.0033(9) -0.0127(11)
    C8 0.0228(13) 0.0182(14) 0.0237(13) -0.0058(10) 0.0038(10) -0.0111(11)
    C9 0.0178(12) 0.0188(14) 0.0206(13) -0.0058(10) 0.0014(9) -0.0102(10)
    C10 0.0185(12) 0.0180(14) 0.0156(12) -0.0052(10) 0.0014(9) -0.0078(10)
    C11 0.0175(11) 0.0192(14) 0.0176(12) -0.0050(10) 0.0026(9) -0.0111(10)
    C12 0.0202(12) 0.0163(14) 0.0190(12) -0.0059(10) -0.0007(10) -0.0056(10)
    C13 0.0193(12) 0.0254(15) 0.0173(12) -0.0077(10) 0.0031(9) -0.0103(10)
    C14 0.0175(12) 0.0227(14) 0.0201(13) -0.0064(10) 0.0029(9) -0.0126(10)
    C15 0.0216(13) 0.0190(14) 0.0226(13) -0.0046(10) 0.0032(10) -0.0104(11)
    C16 0.0173(12) 0.0172(13) 0.0211(13) -0.0042(10) 0.0036(10) -0.0089(10)
    C17 0.0172(11) 0.0161(13) 0.0155(12) -0.0034(10) 0.0032(9) -0.0059(10)
    C18 0.0175(11) 0.0164(13) 0.0180(12) -0.0045(10) 0.0029(9) -0.0089(10)
    C19 0.0183(12) 0.0166(13) 0.0177(12) -0.0029(10) 0.0021(9) -0.0056(10)
    C20 0.0196(12) 0.0237(14) 0.0166(12) -0.0039(10) 0.0005(9) -0.0090(10)
    C21 0.0178(12) 0.0215(14) 0.0219(13) -0.0051(10) 0.0035(10) -0.0131(11)
    C22 0.0224(13) 0.0206(14) 0.0231(13) -0.0049(11) 0.0023(10) -0.0109(11)
    C23 0.0176(12) 0.0173(14) 0.0205(13) -0.0041(10) 0.0032(9) -0.0083(10)
    C24 0.0186(12) 0.0170(13) 0.0144(12) -0.0029(10) 0.0012(9) -0.0055(10)
    C25 0.0177(11) 0.0163(13) 0.0173(12) -0.0047(10) 0.0032(9) -0.0075(10)
    C26 0.0190(12) 0.0166(13) 0.0142(12) -0.0040(10) 0.0029(9) -0.0031(10)
    C27 0.0199(12) 0.0261(15) 0.0146(12) -0.0072(10) 0.0030(9) -0.0086(10)
    C28 0.0185(12) 0.0229(14) 0.0208(13) -0.0070(10) 0.0049(10) -0.0131(11)
loop_
    _geom_bond_atom_site_label_1
    _geom_bond_atom_site_label_2
    _geom_bond_site_symmetry_2
    _geom_bond_distance
    _geom_bond_publ_flag
    O1 C1 . 1.321(3) ?
    O1 H1 . 0.846(10) ?
    O2 C1 . 1.242(3) ?
    O3 C4 . 1.369(3) ?
    O3 H3 . 0.839(10) ?
    O4 C5 . 1.341(3) ?
    O4 H4 . 0.841(10) ?
    O5 C8 . 1.320(3) ?
    O5 H5 . 0.847(10) ?
    O6 C8 . 1.248(3) ?
    O7 C11 . 1.371(3) ?
    O7 H7 . 0.842(10) ?
    O8 C12 . 1.351(3) ?
    O8 H8 . 0.839(10) ?
    O9 C15 . 1.316(3) ?
    O9 H9 . 0.843(10) ?
    O10 C15 . 1.239(3) ?
    O11 C18 . 1.365(3) ?
    O11 H11 . 0.840(10) ?
    O12 C19 . 1.351(3) ?
    O12 H12 . 0.841(10) ?
    O13 C22 . 1.314(3) ?
    O13 H13 . 0.841(10) ?
    O14 C22 . 1.247(3) ?
    O15 C25 . 1.368(3) ?
    O15 H15 . 0.844(10) ?
    O16 C26 . 1.350(3) ?
    O16 H16 . 0.843(10) ?
    O1w H1w1 . 0.843(10) ?
    O1w H1w2 . 0.842(10) ?
    O2w H2w1 . 0.847(10) ?
    O2w H2w2 . 0.849(10) ?
    O3w H3w1 . 0.845(10) ?
    O3w H3w2 . 0.842(10) ?
    O4w H4w1 . 0.848(10) ?
    O4w H4w2 . 0.855(10) ?
    C1 C2 . 1.454(4) ?
    C2 C7 . 1.401(4) ?
    C2 C3 . 1.402(3) ?
    C3 C4 . 1.369(4) ?
    C3 H3A . 0.9500 ?
    C4 C5 . 1.408(3) ?
    C5 C6 . 1.396(4) ?
    C6 C7 . 1.379(4) ?
    C6 H6 . 0.9500 ?
    C7 H7A . 0.9500 ?
    C8 C9 . 1.457(4) ?
    C9 C14 . 1.394(4) ?
    C9 C10 . 1.405(3) ?
    C10 C11 . 1.368(4) ?
    C10 H10 . 0.9500 ?
    C11 C12 . 1.409(4) ?
    C12 C13 . 1.391(4) ?
    C13 C14 . 1.381(4) ?
    C13 H13A . 0.9500 ?
    C14 H14 . 0.9500 ?
    C15 C16 . 1.466(4) ?
    C16 C21 . 1.394(4) ?
    C16 C17 . 1.397(3) ?
    C17 C18 . 1.380(4) ?
    C17 H17A . 0.9500 ?
    C18 C19 . 1.410(3) ?
    C19 C20 . 1.388(4) ?
    C20 C21 . 1.380(4) ?
    C20 H20 . 0.9500 ?
    C21 H21 . 0.9500 ?
    C22 C23 . 1.466(4) ?
    C23 C28 . 1.394(4) ?
    C23 C24 . 1.398(4) ?
    C24 C25 . 1.375(4) ?
    C24 H24A . 0.9500 ?
    C25 C26 . 1.404(3) ?
    C26 C27 . 1.391(4) ?
    C27 C28 . 1.388(4) ?
    C27 H27 . 0.9500 ?
    C28 H28 . 0.9500 ?
loop_
    _geom_angle_atom_site_label_1
    _geom_angle_atom_site_label_2
    _geom_angle_atom_site_label_3
    _geom_angle_site_symmetry_1
    _geom_angle_site_symmetry_3
    _geom_angle
    _geom_angle_publ_flag
    C1 O1 H1 . . 110(2) ?
    C4 O3 H3 . . 113(2) ?
    C5 O4 H4 . . 112(3) ?
    C8 O5 H5 . . 107(3) ?
    C11 O7 H7 . . 105(3) ?
    C12 O8 H8 . . 111(3) ?
    C15 O9 H9 . . 102(3) ?
    C18 O11 H11 . . 116(3) ?
    C19 O12 H12 . . 108(3) ?
    C22 O13 H13 . . 119(3) ?
    C25 O15 H15 . . 112(3) ?
    C26 O16 H16 . . 106(3) ?
    H1w1 O1w H1w2 . . 109(2) ?
    H2w1 O2w H2w2 . . 107(2) ?
    H3w1 O3w H3w2 . . 109(2) ?
    H4w1 O4w H4w2 . . 106(2) ?
    O2 C1 O1 . . 121.1(2) ?
    O2 C1 C2 . . 122.6(2) ?
    O1 C1 C2 . . 116.3(2) ?
    C7 C2 C3 . . 119.6(2) ?
    C7 C2 C1 . . 121.9(2) ?
    C3 C2 C1 . . 118.5(2) ?
    C4 C3 C2 . . 120.1(2) ?
    C4 C3 H3A . . 120.0 ?
    C2 C3 H3A . . 120.0 ?
    O3 C4 C3 . . 119.7(2) ?
    O3 C4 C5 . . 119.6(2) ?
    C3 C4 C5 . . 120.7(2) ?
    O4 C5 C6 . . 125.2(2) ?
    O4 C5 C4 . . 115.7(2) ?
    C6 C5 C4 . . 119.1(2) ?
    C7 C6 C5 . . 120.5(2) ?
    C7 C6 H6 . . 119.8 ?
    C5 C6 H6 . . 119.8 ?
    C6 C7 C2 . . 120.1(2) ?
    C6 C7 H7A . . 120.0 ?
    C2 C7 H7A . . 120.0 ?
    O6 C8 O5 . . 121.6(2) ?
    O6 C8 C9 . . 123.4(2) ?
    O5 C8 C9 . . 115.0(2) ?
    C14 C9 C10 . . 119.2(2) ?
    C14 C9 C8 . . 121.8(2) ?
    C10 C9 C8 . . 119.0(2) ?
    C11 C10 C9 . . 120.5(2) ?
    C11 C10 H10 . . 119.8 ?
    C9 C10 H10 . . 119.8 ?
    C10 C11 O7 . . 123.2(2) ?
    C10 C11 C12 . . 120.4(2) ?
    O7 C11 C12 . . 116.4(2) ?
    O8 C12 C13 . . 124.9(2) ?
    O8 C12 C11 . . 116.1(2) ?
    C13 C12 C11 . . 118.9(2) ?
    C14 C13 C12 . . 120.7(2) ?
    C14 C13 H13A . . 119.6 ?
    C12 C13 H13A . . 119.6 ?
    C13 C14 C9 . . 120.2(2) ?
    C13 C14 H14 . . 119.9 ?
    C9 C14 H14 . . 119.9 ?
    O10 C15 O9 . . 121.9(2) ?
    O10 C15 C16 . . 122.2(2) ?
    O9 C15 C16 . . 115.9(2) ?
    C21 C16 C17 . . 120.1(2) ?
    C21 C16 C15 . . 121.4(2) ?
    C17 C16 C15 . . 118.5(2) ?
    C18 C17 C16 . . 119.8(2) ?
    C18 C17 H17A . . 120.1 ?
    C16 C17 H17A . . 120.1 ?
    O11 C18 C17 . . 119.2(2) ?
    O11 C18 C19 . . 120.7(2) ?
    C17 C18 C19 . . 120.1(2) ?
    O12 C19 C20 . . 125.2(2) ?
    O12 C19 C18 . . 115.3(2) ?
    C20 C19 C18 . . 119.4(2) ?
    C21 C20 C19 . . 120.5(2) ?
    C21 C20 H20 . . 119.7 ?
    C19 C20 H20 . . 119.7 ?
    C20 C21 C16 . . 120.0(2) ?
    C20 C21 H21 . . 120.0 ?
    C16 C21 H21 . . 120.0 ?
    O14 C22 O13 . . 121.7(2) ?
    O14 C22 C23 . . 122.8(2) ?
    O13 C22 C23 . . 115.5(2) ?
    C28 C23 C24 . . 119.8(2) ?
    C28 C23 C22 . . 121.7(2) ?
    C24 C23 C22 . . 118.5(2) ?
    C25 C24 C23 . . 120.4(2) ?
    C25 C24 H24A . . 119.8 ?
    C23 C24 H24A . . 119.8 ?
    O15 C25 C24 . . 123.1(2) ?
    O15 C25 C26 . . 116.9(2) ?
    C24 C25 C26 . . 120.0(2) ?
    O16 C26 C27 . . 124.9(2) ?
    O16 C26 C25 . . 115.6(2) ?
    C27 C26 C25 . . 119.5(2) ?
    C28 C27 C26 . . 120.4(2) ?
    C28 C27 H27 . . 119.8 ?
    C26 C27 H27 . . 119.8 ?
    C27 C28 C23 . . 119.9(2) ?
    C27 C28 H28 . . 120.1 ?
    C23 C28 H28 . . 120.1 ?
loop_
    _geom_torsion_atom_site_label_1
    _geom_torsion_atom_site_label_2
    _geom_torsion_atom_site_label_3
    _geom_torsion_atom_site_label_4
    _geom_torsion_site_symmetry_1
    _geom_torsion_site_symmetry_2
    _geom_torsion_site_symmetry_3
    _geom_torsion_site_symmetry_4
    _geom_torsion
    _geom_torsion_publ_flag
    O2 C1 C2 C7 . . . . -176.4(2) ?
    O1 C1 C2 C7 . . . . 3.1(4) ?
    O2 C1 C2 C3 . . . . 2.5(4) ?
    O1 C1 C2 C3 . . . . -177.9(2) ?
    C7 C2 C3 C4 . . . . 0.1(4) ?
    C1 C2 C3 C4 . . . . -178.9(2) ?
    C2 C3 C4 O3 . . . . -178.2(2) ?
    C2 C3 C4 C5 . . . . 1.3(4) ?
    O3 C4 C5 O4 . . . . -2.7(3) ?
    C3 C4 C5 O4 . . . . 177.8(2) ?
    O3 C4 C5 C6 . . . . 177.8(2) ?
    C3 C4 C5 C6 . . . . -1.7(4) ?
    O4 C5 C6 C7 . . . . -178.6(2) ?
    C4 C5 C6 C7 . . . . 0.7(4) ?
    C5 C6 C7 C2 . . . . 0.6(4) ?
    C3 C2 C7 C6 . . . . -1.0(4) ?
    C1 C2 C7 C6 . . . . 178.0(2) ?
    O6 C8 C9 C14 . . . . 175.7(3) ?
    O5 C8 C9 C14 . . . . -3.6(4) ?
    O6 C8 C9 C10 . . . . -3.6(4) ?
    O5 C8 C9 C10 . . . . 177.0(2) ?
    C14 C9 C10 C11 . . . . -0.1(4) ?
    C8 C9 C10 C11 . . . . 179.3(2) ?
    C9 C10 C11 O7 . . . . 179.5(2) ?
    C9 C10 C11 C12 . . . . -1.1(4) ?
    C10 C11 C12 O8 . . . . -179.1(2) ?
    O7 C11 C12 O8 . . . . 0.3(3) ?
    C10 C11 C12 C13 . . . . 1.3(4) ?
    O7 C11 C12 C13 . . . . -179.3(2) ?
    O8 C12 C13 C14 . . . . -179.7(2) ?
    C11 C12 C13 C14 . . . . -0.2(4) ?
    C12 C13 C14 C9 . . . . -1.1(4) ?
    C10 C9 C14 C13 . . . . 1.2(4) ?
    C8 C9 C14 C13 . . . . -178.1(2) ?
    O10 C15 C16 C21 . . . . 178.0(2) ?
    O9 C15 C16 C21 . . . . -2.1(4) ?
    O10 C15 C16 C17 . . . . -1.5(4) ?
    O9 C15 C16 C17 . . . . 178.3(2) ?
    C21 C16 C17 C18 . . . . 0.6(4) ?
    C15 C16 C17 C18 . . . . -179.9(2) ?
    C16 C17 C18 O11 . . . . 178.8(2) ?
    C16 C17 C18 C19 . . . . -1.1(4) ?
    O11 C18 C19 O12 . . . . 1.1(3) ?
    C17 C18 C19 O12 . . . . -179.0(2) ?
    O11 C18 C19 C20 . . . . -178.9(2) ?
    C17 C18 C19 C20 . . . . 1.0(4) ?
    O12 C19 C20 C21 . . . . 179.6(2) ?
    C18 C19 C20 C21 . . . . -0.4(4) ?
    C19 C20 C21 C16 . . . . -0.1(4) ?
    C17 C16 C21 C20 . . . . 0.0(4) ?
    C15 C16 C21 C20 . . . . -179.5(2) ?
    O14 C22 C23 C28 . . . . -175.5(3) ?
    O13 C22 C23 C28 . . . . 4.2(4) ?
    O14 C22 C23 C24 . . . . 3.5(4) ?
    O13 C22 C23 C24 . . . . -176.8(2) ?
    C28 C23 C24 C25 . . . . -0.3(4) ?
    C22 C23 C24 C25 . . . . -179.3(2) ?
    C23 C24 C25 O15 . . . . -178.7(2) ?
    C23 C24 C25 C26 . . . . 2.1(4) ?
    O15 C25 C26 O16 . . . . -1.4(3) ?
    C24 C25 C26 O16 . . . . 177.8(2) ?
    O15 C25 C26 C27 . . . . 178.1(2) ?
    C24 C25 C26 C27 . . . . -2.6(4) ?
    O16 C26 C27 C28 . . . . -179.2(2) ?
    C25 C26 C27 C28 . . . . 1.3(4) ?
    C26 C27 C28 C23 . . . . 0.6(4) ?
    C24 C23 C28 C27 . . . . -1.1(4) ?
    C22 C23 C28 C27 . . . . 177.9(2) ?
loop_
    _geom_hbond_atom_site_label_D
    _geom_hbond_atom_site_label_H
    _geom_hbond_atom_site_label_A
    _geom_hbond_site_symmetry_A
    _geom_hbond_distance_DH
    _geom_hbond_distance_HA
    _geom_hbond_distance_DA
    _geom_hbond_angle_DHA
    _geom_hbond_publ_flag
    O1 H1 O6 . 0.850(10)
                       1.830(10)
                               2.678(3) 178(3) yes
    O3 H3 O1W 2_856 0.840(10)
                            1.990(10)
                                    2.803(3) 163(3) yes
    O4 H4 O4W 2_766 0.840(10)
                            1.86(2) 2.674(3) 163(4) yes
    O5 H5 O2 . 0.850(10)
                       1.760(10)
                               2.593(3) 170(4) yes
    O7 H7 O3 1_465 0.840(10)
                           1.910(10)
                                   2.746(3) 172(4) yes
    O8 H8 O3W 2_775 0.840(10)
                            1.940(10)
                                    2.772(3) 171(4) yes
    O9 H9 O14 . 0.840(10)
                        1.84(2) 2.664(3) 166(5) yes
    O11 H11 O3W 2_765 0.840(10)
                              2.02(2) 2.824(3) 161(4) yes
    O12 H12 O1W . 0.840(10)
                          1.920(10)
                                  2.760(3) 175(4) yes
    O13 H13 O10 . 0.840(10)
                          1.760(10)
                                  2.599(3) 171(5) yes
    O15 H15 O11 1_565 0.840(10)
                              1.910(10)
                                      2.754(2) 178(4) yes
    O16 H16 O2W 1_464 0.840(10)
                              1.92(2) 2.699(3) 153(4) yes
    O1W H1W1 O2 . 0.840(10)
                          2.36(5) 2.920(3) 124(4) yes
    O1W H1W2 O2W 2_866 0.840(10)
                               2.070(10)
                                       2.911(4) 173(7) yes
    O2W H2W1 O6 . 0.850(10)
                          2.240(10)
                                  3.071(3) 168(4) yes
    O2W H2W2 O7 2_776 0.850(10)
                              2.00(2) 2.823(3) 165(4) yes
    O3W H3W1 O10 . 0.850(10)
                           2.40(4) 2.933(3) 122(3) yes
    O3W H3W2 O4W 2_675 0.840(10)
                               2.080(10)
                                       2.920(4) 174(6) yes
    O4W H4W1 O14 . 0.850(10)
                           2.30(3) 3.079(3) 152(5) yes
    O4W H4W2 O15 2_685 0.860(10)
                               1.970(10)
                                       2.806(3) 164(4) yes
