# Supplementary material for: A triclinic modification of 3,4-dihy­droxy­benzoic acid monohydrate
Source: Acta Crystallogr Sect E Struct Rep Online. 2011 Aug 27;67(Pt 9):o2476. doi: 10.1107/S1600536811034635 (PMC3200807; doi:10.1107/S1600536811034635)
Supplement: Supplementary file 2 [file e-67-o2476-Isup2.hkl]

# 
# h,k,l, Fc-squared, Fo-squared, sigma(Fo-squared) and status flag 
# 
data_I
_shelx_title '  P-1' 
_shelx_refln_list_code          4 
_shelx_F_calc_maximum      200.11 
_exptl_crystal_F_000       720.00 
_reflns_d_resolution_high  0.8205 
 
loop_ 
 _symmetry_equiv_pos_as_xyz 
 'x, y, z' 
 '-x, -y, -z' 
 
_cell_length_a     7.1105 
_cell_length_b    12.7807 
_cell_length_c    17.5318 
_cell_angle_alpha  72.491 
_cell_angle_beta   89.901 
_cell_angle_gamma  74.457 
 
_shelx_F_squared_multiplier     1.000 
 
loop_ 
 _refln_index_h 
 _refln_index_k 
 _refln_index_l 
 _refln_F_squared_calc 
 _refln_F_squared_meas 
 _refln_F_squared_sigma 
 _refln_observed_status 
   1   0   0        7.74       17.61      1.14 o 
   2   0   0     2133.73     2120.65     10.91 o 
   3   0   0      298.41      247.24      4.70 o 
   4   0   0      494.21      482.26      7.92 o 
   5   0   0       23.99       20.45      1.60 o 
   6   0   0      133.45      130.02      8.55 o 
   7   0   0        1.56        2.17      1.50 o 
   8   0   0      194.87      199.22      7.81 o 
  -8   1   0       56.17       52.69      3.79 o 
  -7   1   0        1.39        0.20      1.30 o 
  -6   1   0      101.88       99.12      5.20 o 
  -5   1   0      257.35      241.54      9.54 o 
  -4   1   0      134.50      133.94      4.26 o 
  -3   1   0       30.46       45.35      5.04 o 
  -2   1   0      282.52      287.84      4.03 o 
  -1   1   0       85.24       75.71      1.19 o 
   0   1   0        0.52        0.96      0.26 o 
   1   1   0      172.11      116.97      2.77 o 
   2   1   0        9.12        9.16      1.00 o 
   3   1   0       86.04      115.36      3.25 o 
   4   1   0        9.07        8.13      1.03 o 
   5   1   0      147.34      129.52      4.67 o 
   6   1   0      493.81      485.51     16.62 o 
   7   1   0       43.88       53.02      3.76 o 
   8   1   0      753.56      857.67     29.55 o 
  -7   2   0        0.99        1.90      1.32 o 
  -6   2   0        3.68        3.12      1.01 o 
  -5   2   0       77.15       77.00      3.38 o 
  -4   2   0      448.62      452.57     12.88 o 
  -3   2   0      101.31      103.44      3.11 o 
  -2   2   0        0.51        2.63      0.82 o 
  -1   2   0       99.39       86.95      2.51 o 
   0   2   0      913.53      817.31      5.26 o 
   1   2   0        5.25       11.51      1.05 o 
   2   2   0     1860.19     1938.75     16.56 o 
   3   2   0      402.15      373.47     13.80 o 
   4   2   0     2523.42     2597.13     17.55 o 
   5   2   0       36.78       36.76      2.50 o 
   6   2   0       70.88       71.09      4.10 o 
   7   2   0       22.03       22.61      2.48 o 
   8   2   0       77.58       83.22      3.80 o 
  -7   3   0        2.07        1.78      1.17 o 
  -6   3   0       93.80      100.14      9.77 o 
  -5   3   0      197.78      195.20      5.01 o 
  -4   3   0        1.50        1.87      1.20 o 
  -3   3   0       16.93       27.02      2.97 o 
  -2   3   0     2070.22     2108.25     15.64 o 
  -1   3   0      657.59      596.03      8.81 o 
   0   3   0        1.15        1.69      0.16 o 
   1   3   0       64.87       57.29      2.49 o 
   2   3   0      273.39      277.11      6.68 o 
   3   3   0       25.58       35.90      1.78 o 
   4   3   0       20.77       15.23      1.29 o 
   5   3   0       82.01       82.76      5.52 o 
   6   3   0        0.09        0.42      0.58 o 
   7   3   0        5.60        7.17      1.54 o 
   8   3   0       87.84       83.01      3.74 o 
  -7   4   0       43.49       44.66      3.88 o 
  -6   4   0      442.25      476.38      8.81 o 
  -5   4   0      170.96      177.18      5.77 o 
  -4   4   0      131.88      132.73      3.95 o 
  -3   4   0       99.36       94.31      5.85 o 
  -2   4   0     4424.01     5192.56     57.65 o 
  -1   4   0      915.63      861.27     19.18 o 
   0   4   0     3330.09     3025.68     13.52 o 
   1   4   0       23.47       66.77      1.88 o 
   2   4   0       24.26       24.12      1.42 o 
   3   4   0      394.95      352.19     15.76 o 
   4   4   0      515.52      536.33     12.51 o 
   5   4   0       10.40       13.85      2.42 o 
   6   4   0       24.59       25.54      3.26 o 
   7   4   0        9.93       10.01      2.42 o 
   8   4   0       86.09       96.31      6.32 o 
  -7   5   0       88.73       88.17      4.24 o 
  -6   5   0      259.95      283.11      6.51 o 
  -5   5   0       34.14       39.08      2.79 o 
  -4   5   0       40.46       42.99      2.39 o 
  -3   5   0      595.61      640.13     16.11 o 
  -2   5   0        1.75        1.50      0.50 o 
  -1   5   0      398.47      439.07      7.03 o 
   0   5   0       18.86       25.86      1.47 o 
   1   5   0      337.54      354.39      6.09 o 
   2   5   0     2043.16     1977.86     17.57 o 
   3   5   0       59.83       69.66      4.05 o 
   4   5   0      139.55      128.34      6.30 o 
   5   5   0       28.63       26.05      1.91 o 
   6   5   0      464.90      441.43     13.11 o 
   7   5   0       14.94       14.30      2.96 o 
   8   5   0      142.18      151.80      7.80 o 
  -6   6   0      372.23      395.43      8.08 o 
  -5   6   0      180.87      206.94      6.16 o 
  -4   6   0      282.21      285.49      7.36 o 
  -3   6   0      660.41      659.02     10.66 o 
  -2   6   0       16.16       18.22      1.91 o 
  -1   6   0      368.16      406.21      5.89 o 
   0   6   0      711.64      818.98      9.04 o 
   1   6   0      122.63      132.58      6.20 o 
   2   6   0     6103.00     6126.09     31.56 o 
   3   6   0       54.09       55.90      3.70 o 
   4   6   0      475.90      439.54     11.88 o 
   5   6   0        0.03        5.00      1.06 o 
   6   6   0       91.07       80.87      4.55 o 
   7   6   0        5.79        9.55      2.52 o 
   8   6   0      116.46      134.87      7.10 o 
  -6   7   0        5.65        4.79      0.97 o 
  -5   7   0        8.21        7.97      1.63 o 
  -4   7   0     1093.32     1166.56     19.77 o 
  -3   7   0        5.01       21.87      2.34 o 
  -2   7   0      405.65      420.10      8.22 o 
  -1   7   0       23.58       28.02      2.10 o 
   0   7   0        9.82       11.64      1.22 o 
   1   7   0      575.21      538.90      7.88 o 
   2   7   0        5.49        5.04      1.33 o 
   3   7   0       84.28       80.46      4.49 o 
   4   7   0        0.45        0.26      0.86 o 
   5   7   0       28.81       27.93      2.09 o 
   6   7   0      116.32      108.61      5.36 o 
   7   7   0        1.85        1.78      0.86 o 
   8   7   0      717.36      766.55     15.60 o 
  -5   8   0        8.74       13.19      2.81 o 
  -4   8   0      145.41      136.04      6.59 o 
  -3   8   0      345.69      323.69     10.47 o 
  -2   8   0      194.73      183.14      7.40 o 
  -1   8   0       21.55       20.09      1.82 o 
   0   8   0      121.53      137.18      4.54 o 
   1   8   0      108.54       91.60      5.46 o 
   2   8   0        9.52       15.07      2.41 o 
   3   8   0       54.66       62.52      5.32 o 
   4   8   0      170.71      186.81      7.08 o 
   5   8   0       42.67       40.89      3.19 o 
   6   8   0       37.60       37.13      3.15 o 
   7   8   0       29.16       32.35      2.69 o 
   8   8   0      160.94      158.76      8.78 o 
  -4   9   0       40.36       42.61      5.33 o 
  -3   9   0       94.48       95.29      5.68 o 
  -2   9   0       34.17       30.13      3.20 o 
  -1   9   0      680.95      612.47     19.32 o 
   0   9   0       25.34       23.46      3.26 o 
   1   9   0       12.89       14.00      2.31 o 
   2   9   0      971.31      908.92     13.81 o 
   3   9   0       51.85       59.13      3.96 o 
   4   9   0       23.01       22.59      2.01 o 
   5   9   0       10.91       19.86      3.74 o 
   6   9   0       33.73       35.12      4.57 o 
   7   9   0       30.88       35.40      2.81 o 
   8   9   0       56.40       57.91      3.77 o 
  -3  10   0       58.53       47.73      5.61 o 
  -2  10   0      247.50      209.09     12.13 o 
  -1  10   0        4.96       10.19      2.88 o 
   0  10   0       87.90       61.29      5.95 o 
   1  10   0        0.74       53.02      4.97 o 
   2  10   0       85.48       77.32      4.31 o 
   3  10   0      780.55      749.56     14.08 o 
   4  10   0      347.58      351.45     14.80 o 
   5  10   0      134.58      156.73      6.65 o 
   6  10   0      417.90      459.02     17.76 o 
   7  10   0        7.03        7.36      1.22 o 
  -2  11   0       72.14       81.40      7.03 o 
  -1  11   0      622.13      556.99     18.25 o 
   0  11   0       72.85       69.48      6.28 o 
   3  11   0      147.42      140.78      9.38 o 
   4  11   0      463.43      485.41     17.85 o 
   5  11   0      477.20      469.26     17.32 o 
   6  11   0      408.55      441.72      9.77 o 
   7  11   0       65.66       68.67      3.14 o 
   0  12   0     1053.30     1072.79     22.50 o 
   1  12   0       42.08       67.84      6.69 o 
   3  12   0        3.27        4.05      1.80 o 
   4  12   0       27.42       23.28      3.83 o 
   5  12   0       62.35       72.04      6.48 o 
   6  12   0      147.47      150.82      8.37 o 
   1  13   0       53.02       61.35      5.53 o 
   2  13   0       95.87      113.76      8.03 o 
   4  13   0      202.03      200.44      9.87 o 
   5  13   0      286.37      295.42     11.48 o 
   6  13   0       12.59        9.89      1.89 o 
   2  14   0       29.25       24.32      3.23 o 
   3  14   0       53.87       52.57      4.94 o 
   4  14   0       61.60       55.30      4.84 o 
   5  14   0       27.11       20.93      2.57 o 
  -4 -14   1        0.93       -0.36      1.07 o 
  -3 -14   1        6.78       10.10      2.29 o 
  -2 -14   1       33.01       29.18      3.40 o 
  -1 -14   1        1.43        9.84      1.76 o 
  -5 -13   1        4.42        4.87      1.55 o 
  -4 -13   1       27.02       19.41      3.06 o 
  -2 -13   1       52.37       42.08      4.83 o 
  -1 -13   1       31.65       35.33      4.18 o 
  -6 -12   1      154.80      155.03      8.21 o 
  -5 -12   1      120.98      116.79      8.14 o 
  -4 -12   1        4.20        3.28      1.64 o 
  -3 -12   1       85.76       83.81      6.94 o 
  -1 -12   1      133.45      154.37      9.69 o 
   0 -12   1       56.46       50.01      4.98 o 
  -7 -11   1      146.10      144.91      8.10 o 
  -6 -11   1     1382.78     1485.85     17.82 o 
  -5 -11   1      231.27      255.85     12.75 o 
  -4 -11   1        1.05        2.17      1.82 o 
  -3 -11   1        0.17        0.27      1.33 o 
   0 -11   1     1476.05     1303.42     27.39 o 
  -7 -10   1       60.42       70.00      3.62 o 
  -6 -10   1       89.45       90.23      4.87 o 
  -5 -10   1      107.15      104.17      5.55 o 
  -4 -10   1      418.45      441.02     16.87 o 
  -3 -10   1      170.81      168.22     10.13 o 
  -2 -10   1      892.82      821.38     29.73 o 
   0 -10   1        6.41        8.80      2.59 o 
   1 -10   1      309.67      289.03     13.63 o 
   2 -10   1       30.43       39.56      5.36 o 
  -8  -9   1       56.47       57.94      3.72 o 
  -7  -9   1       21.72       28.59      2.55 o 
  -6  -9   1       33.57       33.76      3.54 o 
  -5  -9   1       10.15        7.71      1.59 o 
  -4  -9   1       35.08       45.23      2.85 o 
  -3  -9   1       83.93       79.30      4.51 o 
  -2  -9   1      804.35      761.86     12.98 o 
  -1  -9   1       20.71       18.77      2.69 o 
   1  -9   1       12.81        7.34      1.48 o 
   2  -9   1       36.32       42.21      3.78 o 
   3  -9   1       83.05       85.66      5.34 o 
  -8  -8   1       58.11       43.35      2.29 o 
  -7  -8   1        0.05        3.46      1.17 o 
  -6  -8   1       13.93       17.41      3.26 o 
  -5  -8   1       19.92       20.57      3.51 o 
  -4  -8   1       51.71       55.90      3.42 o 
  -3  -8   1        2.72        6.23      1.33 o 
  -2  -8   1     1537.92     1556.90     24.06 o 
  -1  -8   1      166.92      210.63      8.31 o 
   0  -8   1        5.06        6.62      1.01 o 
   1  -8   1        3.01        4.71      0.98 o 
   2  -8   1      205.56      218.66      8.25 o 
   3  -8   1       63.87       54.92      4.33 o 
   4  -8   1        4.95        4.88      1.40 o 
  -8  -7   1       70.99       80.38      4.84 o 
  -7  -7   1        7.19       10.34      1.56 o 
  -6  -7   1       19.80       17.82      2.14 o 
  -5  -7   1        0.39        3.11      1.13 o 
  -4  -7   1     1020.73      977.60     13.82 o 
  -3  -7   1      202.27      191.14      7.04 o 
  -2  -7   1     2883.04     3126.13     31.38 o 
  -1  -7   1       28.00       35.45      2.19 o 
   0  -7   1      211.94      235.37      5.50 o 
   1  -7   1      479.96      447.87     12.74 o 
   2  -7   1      388.27      410.74      8.44 o 
   3  -7   1        0.70        4.35      1.58 o 
   4  -7   1        3.19        4.08      1.21 o 
   5  -7   1        3.32        6.29      1.51 o 
  -8  -6   1      203.59      232.79      9.00 o 
  -7  -6   1        1.04        1.19      1.42 o 
  -6  -6   1        4.81        3.97      0.88 o 
  -5  -6   1       30.46       34.21      2.26 o 
  -4  -6   1      999.21      929.47     17.71 o 
  -3  -6   1       45.91       61.15      3.96 o 
  -2  -6   1      596.92      570.41      7.67 o 
  -1  -6   1        0.22        0.41      0.24 o 
   0  -6   1       36.89       49.83      2.33 o 
   1  -6   1      143.45      124.06      4.96 o 
   2  -6   1     1081.79     1079.73     32.23 o 
   3  -6   1       61.03       66.74      3.50 o 
   4  -6   1      588.39      614.82     14.13 o 
   5  -6   1       17.92       19.80      1.93 o 
   6  -6   1      116.19      105.21      3.98 o 
  -8  -5   1       55.60       57.37      6.02 o 
  -7  -5   1        3.18        2.68      1.41 o 
  -6  -5   1      862.52      840.82     19.39 o 
  -5  -5   1        1.26       10.91      2.45 o 
  -4  -5   1      179.41      186.07      7.83 o 
  -3  -5   1       19.86       40.83      3.23 o 
  -2  -5   1     2967.01     2816.00     24.91 o 
  -1  -5   1      110.14      343.23      7.59 o 
   0  -5   1     4707.07     5022.16     14.84 o 
   1  -5   1        0.67        2.53      0.47 o 
   2  -5   1     3257.86     3401.42     23.98 o 
   3  -5   1       61.55       74.17      5.62 o 
   4  -5   1        9.03       10.43      1.21 o 
   5  -5   1      141.85      150.29      5.44 o 
   6  -5   1     1488.69     1558.93     26.27 o 
  -8  -4   1        0.34        2.14      1.11 o 
  -7  -4   1        4.66        4.89      2.00 o 
  -6  -4   1        2.75        1.99      0.77 o 
  -5  -4   1      140.76      147.11      5.54 o 
  -4  -4   1      144.20      128.97      3.93 o 
  -3  -4   1       13.65       53.48      4.02 o 
  -2  -4   1     1027.50      907.03     13.30 o 
  -1  -4   1      572.39      461.32      7.91 o 
   0  -4   1        7.71        8.85      0.60 o 
   1  -4   1     2802.45     2544.66     16.03 o 
   2  -4   1      319.45      333.40      6.94 o 
   3  -4   1       19.21       58.97      5.02 o 
   4  -4   1       14.23       15.02      1.65 o 
   5  -4   1        0.13        0.97      0.78 o 
   6  -4   1      231.45      245.03      7.67 o 
   7  -4   1      184.20      198.99      7.52 o 
  -8  -3   1       53.94       68.34      3.30 o 
  -7  -3   1        0.64        1.07      0.83 o 
  -6  -3   1        8.73        8.16      1.59 o 
  -5  -3   1       37.80       32.32      2.31 o 
  -4  -3   1      751.05      724.68      9.46 o 
  -3  -3   1      118.96      106.80      5.21 o 
  -2  -3   1     1102.54      970.74     12.91 o 
  -1  -3   1      109.76       78.99      3.07 o 
   0  -3   1    12914.64    11981.64     24.12 o 
   1  -3   1        6.68       45.84      4.10 o 
   2  -3   1     3741.81     3720.23     21.12 o 
   3  -3   1      137.35      111.43      6.03 o 
   4  -3   1      841.68      817.07     18.35 o 
   5  -3   1       13.16       12.09      1.55 o 
   6  -3   1       22.26       26.12      2.63 o 
   7  -3   1       19.05       22.78      4.00 o 
  -8  -2   1      150.00      140.11      5.03 o 
  -7  -2   1        2.86        1.86      1.17 o 
  -6  -2   1       92.86       94.92      3.90 o 
  -5  -2   1      236.41      212.85      5.96 o 
  -4  -2   1      709.61      665.39      9.24 o 
  -3  -2   1        3.85       43.86      2.93 o 
  -2  -2   1     3277.29     3018.70     21.14 o 
  -1  -2   1      395.57      287.26      5.32 o 
   0  -2   1        0.00        0.49      0.24 o 
   1  -2   1        3.85       16.80      1.00 o 
   2  -2   1      915.61      855.28      9.23 o 
   3  -2   1      368.30      331.73      5.56 o 
   4  -2   1      650.87      615.53     15.16 o 
   5  -2   1      119.59      113.90      6.32 o 
   6  -2   1       16.94       16.76      2.13 o 
   7  -2   1       26.39       32.01      3.90 o 
  -8  -1   1      371.43      372.11     10.73 o 
  -7  -1   1        0.43        0.91      0.84 o 
  -6  -1   1      289.73      298.62      8.92 o 
  -5  -1   1       11.08       11.99      1.53 o 
  -4  -1   1     2153.87     2192.67     16.84 o 
  -3  -1   1       16.70       24.14      2.16 o 
  -2  -1   1    27509.97    26201.55     57.77 o 
  -1  -1   1       47.28       32.01      1.59 o 
   0  -1   1     4254.83     4371.28     13.58 o 
   1  -1   1        0.34       31.70      1.12 o 
   2  -1   1     1021.38      944.07     12.27 o 
   3  -1   1      650.96      598.14     11.12 o 
   4  -1   1      156.48      148.23      4.44 o 
   5  -1   1       30.96       31.11      2.13 o 
   6  -1   1       43.50      127.15     16.32 o 
   7  -1   1        8.38       11.05      1.60 o 
   8  -1   1       55.42       63.58      4.07 o 
  -8   0   1        6.58       11.38      1.91 o 
  -7   0   1       44.71       51.40      3.64 o 
  -6   0   1        0.88        2.58      1.24 o 
  -5   0   1       86.74       73.89      3.07 o 
  -4   0   1      210.77      204.27      5.22 o 
  -3   0   1       81.20      108.40      3.32 o 
  -2   0   1      912.42      943.95     13.37 o 
  -1   0   1       34.92       31.93      1.37 o 
   0   0   1        0.64        0.92      0.15 o 
   1   0   1        0.36        4.25      0.33 o 
   2   0   1     3084.97     2838.49     12.43 o 
   3   0   1        2.85        8.87      0.98 o 
   4   0   1       59.99       57.51      2.78 o 
   5   0   1      352.01      347.79      6.51 o 
   6   0   1        1.86        2.65      1.61 o 
   7   0   1       45.87       40.19      3.17 o 
   8   0   1       51.44       38.51      3.44 o 
  -8   1   1       20.74       23.12      2.54 o 
  -7   1   1       10.90       14.55      1.89 o 
  -6   1   1      444.41      444.37     14.41 o 
  -5   1   1       17.84       22.16      3.07 o 
  -4   1   1      291.78      318.37      6.52 o 
  -3   1   1       68.49       77.17      2.75 o 
  -2   1   1      232.33      239.16      6.06 o 
  -1   1   1       16.20       10.94      0.48 o 
   0   1   1      465.17      400.60      2.82 o 
   1   1   1       17.78       15.09      0.58 o 
   2   1   1    30856.90    27670.57     50.48 o 
   3   1   1      535.65      475.12     13.04 o 
   4   1   1      575.01      522.47      8.06 o 
   5   1   1       19.15       26.96      2.32 o 
   6   1   1      644.10      611.65     18.69 o 
   7   1   1       43.46       45.07      3.46 o 
   8   1   1       83.59       92.23      3.82 o 
  -7   2   1       13.89       16.13      2.87 o 
  -6   2   1      119.66      129.88      5.91 o 
  -5   2   1      178.99      169.69      4.82 o 
  -4   2   1     1105.76     1135.20     20.43 o 
  -3   2   1       16.50       22.63      2.16 o 
  -2   2   1      726.96      684.09      7.26 o 
  -1   2   1       69.64       58.23      2.21 o 
   0   2   1        0.06        0.17      0.14 o 
   1   2   1        0.05        1.58      0.40 o 
   2   2   1      494.17      541.99      5.00 o 
   3   2   1       16.13       10.58      0.97 o 
   4   2   1      637.69      571.16      8.12 o 
   5   2   1        6.20        5.92      1.05 o 
   6   2   1        4.52        4.65      1.12 o 
   7   2   1       40.53       42.41      3.99 o 
   8   2   1      385.93      435.86      8.61 o 
  -7   3   1       11.25       11.06      2.27 o 
  -6   3   1       24.29       27.87      2.66 o 
  -5   3   1       18.70       20.68      1.65 o 
  -4   3   1        0.17        0.78      0.97 o 
  -3   3   1      200.67      205.89      7.95 o 
  -2   3   1     3420.91     3421.24     45.67 o 
  -1   3   1      290.44      237.04      4.05 o 
   0   3   1     6027.76     5456.34     17.71 o 
   1   3   1       23.98       27.76      1.52 o 
   2   3   1      436.94      341.36      5.89 o 
   3   3   1      742.28      649.07      6.83 o 
   4   3   1     1743.08     1766.36     15.32 o 
   5   3   1        0.24       11.17      2.30 o 
   6   3   1       32.88       35.38      6.02 o 
   7   3   1       30.00       36.72      3.19 o 
   8   3   1       49.39       48.36      2.92 o 
  -7   4   1        3.96        5.01      1.45 o 
  -6   4   1      148.52      146.73      4.86 o 
  -5   4   1       34.76       39.93      2.72 o 
  -4   4   1     1611.35     1519.36     15.25 o 
  -3   4   1      386.05      383.81     11.56 o 
  -2   4   1     7592.17     7977.64     32.98 o 
  -1   4   1       57.44       52.47      1.73 o 
   0   4   1        0.40        0.82      0.21 o 
   1   4   1        7.49       24.77      1.49 o 
   2   4   1      695.90      654.14      9.46 o 
   3   4   1       76.20       63.86      2.77 o 
   4   4   1       90.13       86.91      5.01 o 
   5   4   1       79.29       69.63      5.16 o 
   6   4   1       36.76       42.06      3.28 o 
   7   4   1       39.55       45.85      3.46 o 
   8   4   1        1.32        1.61      1.28 o 
  -6   5   1      101.09       99.83      4.02 o 
  -5   5   1        3.70        8.70      1.52 o 
  -4   5   1      333.76      336.21      6.59 o 
  -3   5   1        2.71        4.14      1.84 o 
  -2   5   1      942.10      988.86     11.42 o 
  -1   5   1       53.42       78.88      2.33 o 
   0   5   1     1928.02     1882.82     15.34 o 
   1   5   1      109.45       88.78      1.78 o 
   2   5   1     3867.85     3566.14     22.95 o 
   3   5   1      113.19      101.80      4.76 o 
   4   5   1      209.79      226.87      8.31 o 
   5   5   1       49.36       39.43      4.01 o 
   6   5   1      229.33      226.19      7.40 o 
   7   5   1       16.28       15.13      3.07 o 
   8   5   1       38.98       47.01      4.41 o 
  -6   6   1     1182.48     1186.29     33.43 o 
  -5   6   1       80.29       82.14      3.93 o 
  -4   6   1     1283.00     1295.93     15.59 o 
  -3   6   1       90.36       97.02      4.04 o 
  -2   6   1       28.92       42.95      2.62 o 
  -1   6   1      253.25      259.97      5.62 o 
   0   6   1       20.07       21.34      3.66 o 
   1   6   1       98.06      109.77      2.97 o 
   2   6   1     8482.71     8082.98     35.37 o 
   3   6   1       17.13       21.70      2.36 o 
   4   6   1     1204.80     1195.02     19.44 o 
   5   6   1       98.02      105.31      4.74 o 
   6   6   1       28.05       29.02      7.59 o 
   7   6   1       10.19       10.12      2.47 o 
   8   6   1      352.70      356.93     11.74 o 
  -6   7   1        8.98        9.72      1.59 o 
  -5   7   1       18.42       18.78      1.78 o 
  -4   7   1     2660.32     2700.52     29.70 o 
  -3   7   1      948.03      873.32     12.85 o 
  -2   7   1      657.09      650.11      9.96 o 
  -1   7   1        7.18       10.88      1.13 o 
   0   7   1       64.92       68.86      2.88 o 
   1   7   1        7.06       31.86      3.25 o 
   2   7   1      710.00      722.44      8.70 o 
   3   7   1       14.99       24.11      2.57 o 
   4   7   1       17.80       15.74      2.28 o 
   5   7   1       74.09       69.41      4.00 o 
   6   7   1      362.72      340.87     12.35 o 
   7   7   1       21.30       16.95      2.05 o 
   8   7   1      385.13      375.01     11.31 o 
  -5   8   1       30.06       31.06      2.53 o 
  -4   8   1       28.39       38.47      2.72 o 
  -3   8   1      129.23      136.83      5.18 o 
  -2   8   1     1484.93     1491.48     38.25 o 
  -1   8   1       40.32       32.77      2.38 o 
   0   8   1        8.15        8.06      1.60 o 
   1   8   1       43.41       42.99      3.73 o 
   2   8   1      124.22      129.68      6.82 o 
   3   8   1      119.87      125.49      7.11 o 
   4   8   1     1443.23     1390.03     16.20 o 
   5   8   1       56.05       63.46      3.17 o 
   6   8   1      100.40      107.90      8.08 o 
   7   8   1        5.42        4.66      1.12 o 
   8   8   1       26.91       30.21      2.87 o 
  -4   9   1      334.46      355.20     15.05 o 
  -3   9   1      130.43      122.11      9.56 o 
  -2   9   1      419.28      401.15     11.41 o 
  -1   9   1       22.29       19.00      2.25 o 
   0   9   1      182.06      168.31      4.92 o 
   1   9   1        2.57        5.21      1.18 o 
   2   9   1      586.89      597.61     11.82 o 
   3   9   1       93.20       95.97      4.01 o 
   4   9   1      429.38      439.83     10.65 o 
   5   9   1       31.72       31.12      4.45 o 
   6   9   1        0.05        1.47      1.04 o 
   7   9   1        5.98        4.80      1.09 o 
   8   9   1       12.96       15.74      2.02 o 
  -4  10   1       26.89       24.98      3.60 o 
  -3  10   1      303.44      303.03     14.25 o 
  -2  10   1        0.62        0.17      1.69 o 
  -1  10   1       23.24       19.43      2.36 o 
   0  10   1        6.44        7.03      1.98 o 
   1  10   1       57.75       45.51      4.38 o 
   2  10   1      914.44      928.56     20.42 o 
   3  10   1       24.54       47.94      3.71 o 
   4  10   1     1314.39     1326.42     28.42 o 
   5  10   1      250.63      268.67     13.06 o 
   6  10   1      105.57      109.03      5.31 o 
   7  10   1       15.37       17.32      2.51 o 
  -3  11   1       93.38       92.74      6.97 o 
  -2  11   1       15.95       13.61      3.21 o 
  -1  11   1      304.38      321.32     14.05 o 
   3  11   1      373.34      361.25     14.59 o 
   4  11   1     1756.67     1807.73     33.84 o 
   5  11   1      349.47      363.50     15.20 o 
   6  11   1      100.07      101.56      7.51 o 
   7  11   1       77.91       73.18      5.25 o 
   3  12   1       37.56       34.95      4.47 o 
   4  12   1       49.69       52.28      5.64 o 
   5  12   1       67.40       67.73      6.29 o 
   6  12   1      561.62      617.12     17.12 o 
   1  13   1       50.26       65.28      5.70 o 
   4  13   1      168.70      156.40      8.88 o 
   5  13   1        6.82       10.63      2.47 o 
   6  13   1        0.71        0.95      0.97 o 
   2  14   1        6.14       13.82      2.39 o 
   5  14   1       68.45       61.67      4.22 o 
   3  15   1       62.70       72.05      4.39 o 
  -4 -14   2       11.85        9.42      1.86 o 
  -3 -14   2        0.01        0.67      0.89 o 
  -2 -14   2        1.74        1.31      0.88 o 
  -1 -14   2        2.01        9.87      1.52 o 
  -5 -13   2        7.18        5.40      1.43 o 
  -4 -13   2       15.91       10.57      1.65 o 
  -3 -13   2       12.86        6.53      2.17 o 
  -2 -13   2      624.33      628.58     18.13 o 
  -1 -13   2       79.12       81.75      6.04 o 
  -6 -12   2      199.48      201.21      8.99 o 
  -5 -12   2        6.16        6.36      2.07 o 
  -4 -12   2        4.90        5.89      2.17 o 
  -3 -12   2       31.14       37.89      4.74 o 
  -2 -12   2        7.23       18.48      3.66 o 
  -1 -12   2      104.79      105.65      8.00 o 
   0 -12   2      145.15      117.14      7.42 o 
  -7 -11   2      124.68      117.78      5.79 o 
  -6 -11   2        1.11        4.82      1.34 o 
  -5 -11   2       44.34       35.27      3.08 o 
  -4 -11   2       28.47       30.80      4.71 o 
  -3 -11   2       49.47       47.87      5.56 o 
  -1 -11   2     1015.94      883.44     24.26 o 
   0 -11   2        8.92        4.12      1.78 o 
  -7 -10   2      155.40      174.53      5.56 o 
  -6 -10   2     1068.79     1149.57     17.17 o 
  -5 -10   2      349.39      349.08     10.08 o 
  -4 -10   2      262.70      258.76      8.66 o 
  -3 -10   2      135.41      135.85      9.33 o 
  -2 -10   2      165.00      164.59      9.63 o 
   0 -10   2      204.92      160.71      9.96 o 
   1 -10   2       82.93      116.25      8.05 o 
  -7  -9   2        2.48        4.11      1.07 o 
  -6  -9   2       18.25       22.87      2.56 o 
  -5  -9   2        0.41       -0.32      1.07 o 
  -4  -9   2       39.23       48.82      4.00 o 
  -3  -9   2       45.47       49.79      2.93 o 
  -2  -9   2       78.64       69.30      4.04 o 
   0  -9   2       24.33       27.43      4.09 o 
   1  -9   2      313.91      303.20      7.53 o 
   2  -9   2      170.51      149.66      6.96 o 
   3  -9   2      310.97      271.71      9.26 o 
  -8  -8   2       26.92       32.17      3.08 o 
  -7  -8   2        8.65       11.40      1.64 o 
  -6  -8   2      197.99      200.05     10.77 o 
  -5  -8   2       28.29       27.28      4.27 o 
  -4  -8   2       80.78       81.54      3.54 o 
  -3  -8   2       17.22       15.80      1.92 o 
  -2  -8   2      133.93      154.96      7.67 o 
  -1  -8   2        0.94      132.66     13.88 o 
   0  -8   2      194.74      203.53      8.53 o 
   1  -8   2      198.45      225.70      5.36 o 
   2  -8   2       89.74      102.05      5.65 o 
   3  -8   2        0.83        1.84      1.07 o 
   4  -8   2       63.31       58.95      4.26 o 
  -8  -7   2        0.00        2.42      2.31 o 
  -7  -7   2        5.75        9.14      1.47 o 
  -6  -7   2        4.60        5.66      1.29 o 
  -5  -7   2       18.13       20.24      2.26 o 
  -4  -7   2       31.85       39.81      2.88 o 
  -3  -7   2      349.67      333.44      9.69 o 
  -2  -7   2      458.19      500.78     12.14 o 
  -1  -7   2      100.96      135.54      4.37 o 
   0  -7   2       10.19       14.53      1.43 o 
   1  -7   2     1414.78     1413.28     23.89 o 
   2  -7   2       75.03       69.40      3.56 o 
   3  -7   2       15.08       17.72      2.53 o 
   4  -7   2       24.80       23.63      2.83 o 
   5  -7   2       24.18       16.85      2.89 o 
  -8  -6   2      173.38      167.63      7.31 o 
  -7  -6   2        0.32       -0.13      0.88 o 
  -6  -6   2      400.64      398.72     10.03 o 
  -5  -6   2       35.90       27.95      2.05 o 
  -4  -6   2       60.21       49.71      4.20 o 
  -3  -6   2       64.99       70.13      3.32 o 
  -2  -6   2     1290.32     1254.38     18.36 o 
  -1  -6   2      210.27      289.37     12.84 o 
   0  -6   2     1157.86     1281.39     41.07 o 
   1  -6   2      280.23      261.61      9.47 o 
   2  -6   2      217.89      235.25     10.18 o 
   3  -6   2       47.36       53.07      4.27 o 
   4  -6   2      372.00      385.67     11.26 o 
   5  -6   2      147.24      148.05      6.63 o 
   6  -6   2      419.76      418.96     16.06 o 
  -8  -5   2       29.15       21.62      2.60 o 
  -7  -5   2        7.66        6.81      2.05 o 
  -6  -5   2      747.44      728.41     19.77 o 
  -5  -5   2      181.88      175.11      4.97 o 
  -4  -5   2     2136.13     2074.42     26.73 o 
  -3  -5   2      429.96      421.70     11.69 o 
  -2  -5   2     3220.74     3377.47     28.63 o 
  -1  -5   2     1924.61     1838.42     18.25 o 
   0  -5   2        0.32        0.79      0.45 o 
   1  -5   2      902.03      879.38      9.17 o 
   2  -5   2      289.39      313.24      7.58 o 
   3  -5   2        0.06        0.14      0.91 o 
   4  -5   2       61.38       63.39      2.95 o 
   5  -5   2       95.17      103.53      4.47 o 
   6  -5   2      296.72      353.06      8.25 o 
  -8  -4   2        8.50        5.68      1.70 o 
  -7  -4   2        2.42        7.49      2.48 o 
  -6  -4   2       86.53       78.49      6.57 o 
  -5  -4   2        8.69        8.76      1.66 o 
  -4  -4   2     1683.94     1689.92     24.93 o 
  -3  -4   2       14.79       11.10      1.87 o 
  -2  -4   2     1823.42     1780.99     19.55 o 
  -1  -4   2      249.32      206.90      5.87 o 
   0  -4   2    21474.54    21290.70    163.53 o 
   1  -4   2      546.60      597.38      6.72 o 
   2  -4   2     1367.99     1293.03     14.06 o 
   3  -4   2      496.05      458.72      9.82 o 
   4  -4   2      222.85      227.80      6.31 o 
   5  -4   2        0.00       -0.13      0.59 o 
   6  -4   2      784.22      822.10     13.90 o 
   7  -4   2      238.77      261.78      8.04 o 
  -8  -3   2      110.45      141.84      7.48 o 
  -7  -3   2        9.67       12.18      1.85 o 
  -6  -3   2      259.81      255.67      7.94 o 
  -5  -3   2      131.39      123.62      3.91 o 
  -4  -3   2      505.83      492.28     11.50 o 
  -3  -3   2       34.43       38.13      3.22 o 
  -2  -3   2      249.94      221.76      6.50 o 
  -1  -3   2       74.16       66.38      3.04 o 
   0  -3   2       18.65       19.63      1.48 o 
   1  -3   2      444.04      396.97      6.77 o 
   2  -3   2     3423.57     3582.33     21.45 o 
   3  -3   2      180.46      218.33      6.30 o 
   4  -3   2        7.80        5.20      1.21 o 
   5  -3   2       37.18       39.60      3.38 o 
   6  -3   2        8.93        9.97      1.65 o 
   7  -3   2       19.48       21.60      1.83 o 
  -8  -2   2        3.18        2.37      1.06 o 
  -7  -2   2        1.42        0.48      0.79 o 
  -6  -2   2       13.23       19.68      1.80 o 
  -5  -2   2        0.49       15.84      8.57 o 
  -4  -2   2     1374.00     1305.97     13.35 o 
  -3  -2   2      135.81      123.07      5.40 o 
  -2  -2   2      959.36      907.10     12.25 o 
  -1  -2   2      113.46       98.43      3.42 o 
   0  -2   2      106.91       81.25      2.67 o 
   1  -2   2        0.56        7.11      0.74 o 
   2  -2   2     1901.52     1800.72     10.57 o 
   3  -2   2     1007.15      921.11      9.67 o 
   4  -2   2       13.27       88.86      5.77 o 
   5  -2   2       68.29       66.02      3.29 o 
   6  -2   2       98.88       92.32      4.93 o 
   7  -2   2        0.47        0.50      0.81 o 
  -8  -1   2       51.73       47.36      3.76 o 
  -7  -1   2        1.01        2.79      1.19 o 
  -6  -1   2      142.10      149.47      4.89 o 
  -5  -1   2       59.56       56.76      2.70 o 
  -4  -1   2     8499.73     8561.80    110.45 o 
  -3  -1   2       48.78       74.37      2.88 o 
  -2  -1   2     8795.03     8261.49     34.26 o 
  -1  -1   2      393.28      343.09      5.85 o 
   0  -1   2        0.44        0.78      0.34 o 
   1  -1   2       50.50       46.83      1.41 o 
   2  -1   2       85.18       76.67      2.09 o 
   3  -1   2       13.50       14.47      1.22 o 
   4  -1   2     2029.04     1966.93     16.32 o 
   5  -1   2        0.50        1.73      1.12 o 
   6  -1   2        0.03       -1.16      0.78 o 
   7  -1   2        0.92        1.80      1.20 o 
   8  -1   2       33.39       41.09      3.15 o 
  -8   0   2        2.29        4.28      1.20 o 
  -7   0   2       61.21       67.28      4.16 o 
  -6   0   2     1924.67     2027.53     24.07 o 
  -5   0   2       16.72       23.75      1.84 o 
  -4   0   2      282.76      300.46      6.47 o 
  -3   0   2      675.85      636.36     11.75 o 
  -1   0   2       10.53       26.28      1.52 o 
   0   0   2     1616.44     1823.85     10.73 o 
   1   0   2      166.88      169.22      2.95 o 
   2   0   2      962.32      875.37      7.91 o 
   3   0   2      100.86      112.36      3.23 o 
   4   0   2     1790.76     1815.80     20.86 o 
   5   0   2        0.39        4.24      1.09 o 
   6   0   2      429.86      427.20     10.05 o 
   7   0   2      121.58      124.84      5.45 o 
   8   0   2       16.35       19.25      2.43 o 
  -8   1   2       23.88       24.53      2.58 o 
  -7   1   2       14.37       18.24      3.18 o 
  -6   1   2      593.82      613.70     12.97 o 
  -5   1   2        0.69        0.95      0.76 o 
  -4   1   2     1663.03     1671.11     15.26 o 
  -3   1   2       17.46       14.50      2.02 o 
  -2   1   2     1516.24     1466.18      9.48 o 
  -1   1   2      231.87      176.34      7.31 o 
   0   1   2        0.32        0.67      0.18 o 
   1   1   2      144.43      122.84      1.81 o 
   2   1   2     7960.31     7453.53     30.69 o 
   3   1   2       14.28       19.10      1.36 o 
   4   1   2      455.41      450.65      7.46 o 
   5   1   2       91.41       90.88      3.33 o 
   6   1   2      522.78      526.11     17.21 o 
   7   1   2        1.70        1.66      0.82 o 
   8   1   2        6.02        4.51      0.86 o 
  -7   2   2        5.90        7.78      2.09 o 
  -6   2   2       32.35       33.55      3.06 o 
  -5   2   2       35.16       29.82      2.24 o 
  -4   2   2       17.57       10.99      2.18 o 
  -3   2   2      390.04      361.01      5.98 o 
  -2   2   2     1528.97     1554.42     47.15 o 
  -1   2   2       14.12       14.18      0.98 o 
   0   2   2      123.91      140.09      2.00 o 
   1   2   2        0.24       19.02      1.30 o 
   3   2   2      493.89      444.74     11.15 o 
   4   2   2     1313.97     1272.37     35.65 o 
   5   2   2       25.45       27.47      2.13 o 
   6   2   2       44.41       39.50      3.07 o 
   7   2   2        5.96        3.80      1.55 o 
   8   2   2      207.08      190.48      5.64 o 
  -7   3   2       11.89       13.04      2.33 o 
  -6   3   2      484.07      497.62     16.63 o 
  -5   3   2       46.03       44.49      2.09 o 
  -4   3   2      802.26      755.20     17.64 o 
  -3   3   2        5.30        5.05      1.53 o 
  -2   3   2      836.92      857.97     11.47 o 
  -1   3   2       12.40       15.67      1.08 o 
   0   3   2        1.33        1.63      0.18 o 
   1   3   2       53.57       57.10      1.60 o 
   2   3   2     1096.45     1079.44     14.54 o 
   3   3   2      219.07      223.08      4.64 o 
   4   3   2     8537.52     8497.16     43.69 o 
   5   3   2      146.43      146.49      7.28 o 
   6   3   2      168.20      160.11      6.24 o 
   7   3   2       21.10       19.52      3.49 o 
   8   3   2       10.43        6.91      1.16 o 
  -7   4   2       57.28       63.35      4.70 o 
  -6   4   2      117.36      108.65      4.15 o 
  -5   4   2       26.81       26.96      2.28 o 
  -4   4   2      558.07      553.57      7.92 o 
  -3   4   2      913.65      877.10     17.45 o 
  -2   4   2       23.71       43.03     26.98 o 
  -1   4   2        0.77       11.19      1.43 o 
   0   4   2     7373.21     6858.30     18.98 o 
   1   4   2       39.82       26.80      0.79 o 
   2   4   2     1573.81     1458.12     14.26 o 
   3   4   2       62.64       49.92      3.21 o 
   4   4   2      119.03      137.60      6.34 o 
   5   4   2        0.02        4.42      1.65 o 
   6   4   2        0.25        1.22      0.90 o 
   7   4   2        0.10       -0.10      1.05 o 
   8   4   2        8.86        4.84      1.40 o 
  -6   5   2      439.63      448.59      8.12 o 
  -5   5   2      260.28      259.47      6.97 o 
  -4   5   2      428.15      444.94      7.53 o 
  -3   5   2       93.49       94.41      6.23 o 
  -2   5   2      397.05      411.46      7.58 o 
  -1   5   2       54.60       44.37      1.74 o 
   0   5   2        4.99        8.13      0.77 o 
   1   5   2        4.93        4.97      0.41 o 
   2   5   2      729.46      716.85     10.36 o 
   3   5   2        7.72       26.89      2.60 o 
   4   5   2     1455.49     1544.40     21.55 o 
   5   5   2      188.67      174.73      9.19 o 
   6   5   2       74.47       80.38      4.42 o 
   7   5   2       17.91       13.82      2.94 o 
   8   5   2       90.83      108.75      6.67 o 
  -6   6   2      440.85      444.45     15.73 o 
  -5   6   2       62.79       77.34      4.35 o 
  -4   6   2      371.22      387.97      8.48 o 
  -3   6   2      225.83      213.31      5.84 o 
  -2   6   2     1697.70     1877.36     17.19 o 
  -1   6   2       13.30       17.06      1.28 o 
   0   6   2     4615.19     4928.04     29.72 o 
   1   6   2        1.14        3.44      0.42 o 
   2   6   2       20.71        9.99      1.01 o 
   3   6   2        7.37       12.79      1.74 o 
   4   6   2       44.39       33.44      3.27 o 
   5   6   2       36.54       30.45      4.76 o 
   6   6   2     1842.80     1874.18     22.20 o 
   7   6   2        0.20       -0.11      0.94 o 
   8   6   2       17.69       18.02      2.77 o 
  -6   7   2       18.02       18.37      2.27 o 
  -5   7   2      113.87      118.47      4.46 o 
  -4   7   2     3273.78     3311.28     25.06 o 
  -3   7   2       67.49       72.87      3.67 o 
  -2   7   2        0.16        0.18      0.52 o 
  -1   7   2       76.71       69.78      3.20 o 
   0   7   2        8.02        8.30      1.01 o 
   1   7   2       83.92       79.99      4.61 o 
   2   7   2      619.21      580.14      7.81 o 
   3   7   2       26.19       62.25      6.17 o 
   4   7   2      445.99      407.32     11.56 o 
   5   7   2       73.74       81.71      4.28 o 
   6   7   2      439.95      417.02     13.57 o 
   7   7   2        8.24        9.26      1.53 o 
   8   7   2        6.42        2.94      1.19 o 
  -5   8   2       25.32       22.38      2.60 o 
  -4   8   2       45.94       43.25      2.95 o 
  -3   8   2       43.89       86.15      5.52 o 
  -2   8   2      435.01      431.31      7.22 o 
  -1   8   2       23.05       43.99      4.04 o 
   0   8   2      747.44      661.26     14.42 o 
   1   8   2       22.62       23.02      2.79 o 
   2   8   2     1876.13     1971.17     25.99 o 
   3   8   2      354.13      322.47      6.89 o 
   4   8   2      569.10      545.43      8.98 o 
   5   8   2        0.02        1.49      0.67 o 
   6   8   2       31.05       29.37      2.90 o 
   7   8   2        3.02        2.47      0.93 o 
   8   8   2        1.62        1.73      0.87 o 
  -5   9   2        0.34        0.47      0.77 o 
  -4   9   2       45.80       49.05      3.46 o 
  -3   9   2       84.28       89.15      5.04 o 
  -2   9   2      412.98      394.65     16.44 o 
  -1   9   2       72.01      113.38      5.45 o 
   0   9   2        2.93        3.50      0.90 o 
   1   9   2      186.47      157.09      7.69 o 
   2   9   2        1.15        1.97      0.67 o 
   3   9   2        0.13        4.90      1.41 o 
   4   9   2      461.95      491.93      9.25 o 
   5   9   2      113.89      107.04      8.05 o 
   6   9   2      565.28      522.81     29.69 o 
   7   9   2       12.05       11.85      1.60 o 
   8   9   2       42.24       37.85      4.81 o 
  -4  10   2      281.21      272.86     12.00 o 
  -3  10   2        2.06        4.12      1.98 o 
  -2  10   2      130.68      138.82      9.98 o 
  -1  10   2        5.22       14.29      2.23 o 
   0  10   2     1113.53     1011.34     32.13 o 
   1  10   2      670.85      617.30     10.24 o 
   2  10   2      487.13      445.92     10.92 o 
   3  10   2       73.42       67.57      3.53 o 
   4  10   2      215.77      217.11     11.46 o 
   5  10   2        1.62        4.44      2.18 o 
   6  10   2      150.73      159.27      6.31 o 
   7  10   2        0.08       -0.42      0.80 o 
  -3  11   2        5.60        4.11      1.80 o 
  -2  11   2      315.78      340.88     14.82 o 
  -1  11   2        1.88        0.78      1.19 o 
   0  11   2        3.16        4.11      1.45 o 
   3  11   2     1187.95     1170.06     25.69 o 
   4  11   2     3173.92     3195.56     44.56 o 
   5  11   2        4.33        7.01      2.19 o 
   6  11   2      467.46      506.59     16.68 o 
   7  11   2        2.26        3.00      1.21 o 
  -2  12   2        7.73       13.89      2.82 o 
   3  12   2      101.41       98.18      7.36 o 
   4  12   2      216.59      213.19     11.30 o 
   5  12   2      310.48      313.26     13.48 o 
   6  12   2      166.55      167.07      9.01 o 
   7  12   2        0.00       -0.99      0.99 o 
   1  13   2       32.19       27.92      3.80 o 
   4  13   2        1.28       -0.74      1.52 o 
   5  13   2        9.19       11.58      2.59 o 
   6  13   2       31.49       37.32      3.80 o 
   2  14   2      111.82      102.68      6.65 o 
   5  14   2        3.61        4.54      1.27 o 
   3  15   2       81.68       85.72      4.97 o 
  -3 -14   3       21.97       20.40      2.56 o 
  -2 -14   3       24.14       29.85      2.91 o 
  -5 -13   3        0.08        1.31      1.05 o 
  -4 -13   3       19.52       27.42      3.47 o 
  -3 -13   3       22.16       17.70      3.03 o 
  -2 -13   3      118.95      115.74      7.52 o 
  -1 -13   3       29.04       20.43      2.91 o 
  -6 -12   3       26.34       27.15      2.82 o 
  -5 -12   3       22.86       22.55      3.37 o 
  -4 -12   3        0.15        1.55      1.51 o 
  -3 -12   3        2.07        0.36      1.11 o 
  -2 -12   3      139.04      163.10     10.18 o 
  -1 -12   3      215.93      184.41     10.36 o 
   0 -12   3       14.33       20.68      3.18 o 
  -6 -11   3     1458.06     1447.27     16.84 o 
  -5 -11   3       49.16       39.06      3.20 o 
  -4 -11   3       14.97       15.51      3.23 o 
  -3 -11   3      203.58      192.73     11.03 o 
  -2 -11   3      632.53      558.87     17.55 o 
  -1 -11   3       64.31       61.94      6.60 o 
   0 -11   3       60.08       39.31      4.88 o 
   1 -11   3      222.46      199.44      9.26 o 
  -7 -10   3      146.83      154.64      5.87 o 
  -6 -10   3      250.22      272.55      8.25 o 
  -5 -10   3      489.90      557.00     12.84 o 
  -4 -10   3      103.70      112.25      5.82 o 
  -3 -10   3       35.15       36.41      5.00 o 
  -2 -10   3      177.51      172.42     10.08 o 
  -1 -10   3        3.78        0.20      1.46 o 
   0 -10   3      122.29      111.55      8.47 o 
   1 -10   3       79.84       36.58      4.60 o 
  -7  -9   3        1.96        0.65      1.43 o 
  -6  -9   3        6.41        5.90      1.39 o 
  -5  -9   3       23.00       24.43      2.90 o 
  -4  -9   3        0.15       -0.42      0.98 o 
  -3  -9   3       20.78       18.64      1.85 o 
  -2  -9   3      236.80      242.82     14.57 o 
   0  -9   3      341.85      327.15     14.15 o 
   1  -9   3       10.83        8.83      1.61 o 
   2  -9   3      821.53      773.43     20.87 o 
   3  -9   3       41.68       38.01      4.55 o 
  -8  -8   3       35.90       45.58      3.52 o 
  -7  -8   3        0.88        0.67      0.68 o 
  -6  -8   3        0.01       -0.80      0.92 o 
  -5  -8   3      190.87      209.57      7.94 o 
  -4  -8   3        3.85        3.45      1.10 o 
  -3  -8   3      191.12      186.86      6.90 o 
  -2  -8   3        8.95       16.30      2.78 o 
  -1  -8   3       58.29       62.24      3.26 o 
   0  -8   3       10.85        9.47      1.64 o 
   1  -8   3      488.13      488.87      8.96 o 
   2  -8   3      305.51      297.04      9.69 o 
   3  -8   3       18.08       18.43      2.56 o 
   4  -8   3        8.26        5.13      1.88 o 
  -8  -7   3      104.52      110.89      5.89 o 
  -7  -7   3       10.21       11.42      1.52 o 
  -6  -7   3       54.55       53.35      5.40 o 
  -5  -7   3       75.25       76.28      4.38 o 
  -4  -7   3       81.75       86.29      4.38 o 
  -3  -7   3        2.50        6.24      1.25 o 
  -2  -7   3      274.23      283.03      9.53 o 
  -1  -7   3        6.82        7.79      1.14 o 
   0  -7   3     5812.80     5946.65     46.15 o 
   1  -7   3        1.21        7.49      2.17 o 
   2  -7   3      530.34      515.95      9.83 o 
   3  -7   3      227.86      238.18     10.28 o 
   4  -7   3        1.47        1.74      0.99 o 
   5  -7   3        7.01        8.09      1.93 o 
  -8  -6   3       34.14       31.99      3.32 o 
  -7  -6   3       32.89       31.22      3.81 o 
  -6  -6   3      507.27      515.11     11.25 o 
  -5  -6   3       78.45       83.65      4.45 o 
  -4  -6   3      824.12      803.32     17.37 o 
  -3  -6   3       90.15       90.40      5.94 o 
  -2  -6   3        6.70       21.53      2.75 o 
  -1  -6   3      244.72      307.81      6.04 o 
   0  -6   3        6.86        8.65      1.00 o 
   1  -6   3       15.42       17.63      2.59 o 
   2  -6   3      130.90      156.31      5.05 o 
   3  -6   3        1.23        0.05      0.82 o 
   4  -6   3       98.00       98.54      6.60 o 
   5  -6   3        0.03        0.62      1.30 o 
   6  -6   3        0.15        1.86      0.91 o 
  -8  -5   3       88.49       76.98      9.99 o 
  -7  -5   3       24.38       24.64      3.59 o 
  -6  -5   3       99.37       91.48      6.91 o 
  -5  -5   3       51.89       56.66      3.80 o 
  -3  -5   3      129.05      130.88      6.72 o 
  -2  -5   3     1048.14     1268.67     18.50 o 
  -1  -5   3      153.09      248.32      7.34 o 
   0  -5   3     4339.67     4657.35     64.22 o 
   1  -5   3      166.48      179.01      7.57 o 
   2  -5   3      284.03      305.09     11.15 o 
   3  -5   3      470.60      442.72      8.98 o 
   4  -5   3        6.07        7.44      1.85 o 
   5  -5   3      178.47      186.00      6.96 o 
   6  -5   3      738.13      723.86     14.47 o 
  -8  -4   3       33.69       40.90      3.41 o 
  -7  -4   3        8.68       10.26      2.52 o 
  -6  -4   3      216.65      219.33     10.87 o 
  -5  -4   3        5.81       12.70      1.81 o 
  -4  -4   3      156.20      166.03      5.60 o 
  -3  -4   3       25.93       85.19      5.44 o 
  -2  -4   3     1267.40     1252.55     17.36 o 
  -1  -4   3      883.11      881.52     12.97 o 
   0  -4   3       55.29       64.03      2.28 o 
   1  -4   3     1180.93     1092.82     16.71 o 
   2  -4   3      248.43      302.75      7.10 o 
   3  -4   3      190.36      176.37      6.27 o 
   4  -4   3       21.50       20.96      2.03 o 
   5  -4   3      250.91      271.21      7.25 o 
   6  -4   3       92.24       93.43      4.63 o 
   7  -4   3      226.92      211.53      7.49 o 
  -8  -3   3       59.12       57.42      6.08 o 
  -7  -3   3        9.68        9.66      2.36 o 
  -6  -3   3       18.21       11.78      2.59 o 
  -5  -3   3        0.61        8.75      1.20 o 
  -4  -3   3       93.59       85.75      3.63 o 
  -3  -3   3      254.57      281.94      9.05 o 
  -2  -3   3      510.78      459.83     10.01 o 
  -1  -3   3      107.62      119.27      4.49 o 
   0  -3   3     3120.28     3408.63     22.00 o 
   1  -3   3      323.21      358.22      3.95 o 
   2  -3   3     1805.00     1931.60     16.45 o 
   3  -3   3      169.57      167.53      5.66 o 
   4  -3   3       63.29       80.74      3.64 o 
   5  -3   3       27.04       33.83      3.25 o 
   6  -3   3       43.49       50.87      3.61 o 
   7  -3   3       23.68       19.20      1.70 o 
  -8  -2   3        0.01        4.22      1.15 o 
  -7  -2   3       12.99       21.27      2.87 o 
  -6  -2   3      877.51      892.05     11.82 o 
  -5  -2   3        0.53        2.38      0.69 o 
  -4  -2   3      190.62      131.23      6.08 o 
  -3  -2   3        7.74       11.70      1.83 o 
  -2  -2   3      827.90      790.45     12.22 o 
  -1  -2   3      292.66      285.48      6.54 o 
   0  -2   3        0.79        0.67      0.42 o 
   1  -2   3       58.54       42.52      1.61 o 
   2  -2   3      556.32      578.58      6.04 o 
   3  -2   3       76.71       74.25      5.43 o 
   4  -2   3      601.06      602.25     15.20 o 
   5  -2   3      140.55      130.64      4.70 o 
   6  -2   3        7.08        8.58      2.17 o 
   7  -2   3        0.45        0.29      0.54 o 
  -8  -1   3       26.32       23.74      2.60 o 
  -7  -1   3       37.87       42.68      3.31 o 
  -6  -1   3      116.80      116.51      5.56 o 
  -5  -1   3        7.26       10.69      2.03 o 
  -4  -1   3     7440.69     7603.96     47.98 o 
  -3  -1   3     1080.64      923.73     14.50 o 
  -2  -1   3     2719.04     2792.64     21.50 o 
  -1  -1   3        6.50       44.13      2.64 o 
   0  -1   3     1389.95     1633.74     13.56 o 
   1  -1   3      427.36      368.13      3.79 o 
   2  -1   3      630.42      582.15      7.87 o 
   3  -1   3      984.77      929.82      9.90 o 
   4  -1   3      641.58      580.93      9.10 o 
   5  -1   3       83.90       75.86      4.14 o 
   6  -1   3       22.06       19.74      3.18 o 
   7  -1   3       21.73       20.49      2.02 o 
  -8   0   3       86.14       75.50      4.57 o 
  -7   0   3        1.49        2.17      0.92 o 
  -6   0   3      213.69      223.43      7.78 o 
  -5   0   3        0.14        0.98      0.51 o 
  -4   0   3       64.17       55.57      4.21 o 
  -3   0   3      117.95      112.37      3.51 o 
  -2   0   3    40043.81    37313.21     72.80 o 
  -1   0   3      187.35      184.74      4.50 o 
   0   0   3        0.83        2.43      0.57 o 
   1   0   3      403.57      342.17      3.27 o 
   2   0   3     1053.30      931.53      9.45 o 
   3   0   3      684.34      614.59      7.69 o 
   4   0   3      192.55      176.82      4.88 o 
   5   0   3        0.28        3.00      0.81 o 
   6   0   3      558.29      559.47     11.73 o 
   7   0   3       50.21       55.67      3.53 o 
   8   0   3       42.08       46.10      3.56 o 
  -8   1   3        3.40        1.42      0.71 o 
  -7   1   3        2.88        4.52      1.71 o 
  -6   1   3       86.13       83.15      4.83 o 
  -5   1   3        6.21        5.33      1.13 o 
  -4   1   3      142.25      163.35      4.94 o 
  -3   1   3      205.24      169.17      4.21 o 
  -2   1   3     2144.38     2106.48     24.50 o 
  -1   1   3       49.41      117.09      4.32 o 
   1   1   3       22.66       38.68      1.31 o 
   2   1   3     3751.56     3545.02     22.57 o 
   3   1   3      121.13       94.74      2.90 o 
   4   1   3        2.52        5.14      0.98 o 
   5   1   3      263.42      254.68      5.70 o 
   6   1   3      149.33      154.14      6.12 o 
   7   1   3        3.04        2.93      1.34 o 
   8   1   3      104.13      102.52      5.62 o 
  -7   2   3       12.59       13.34      2.56 o 
  -6   2   3      183.32      196.48      7.32 o 
  -5   2   3      171.82      177.18      5.37 o 
  -4   2   3       32.59       32.84      3.57 o 
  -3   2   3       69.29       75.26      4.80 o 
  -2   2   3     2123.85     2092.96     12.21 o 
  -1   2   3       42.61       49.63      1.34 o 
   0   2   3        0.52        0.78      0.47 o 
   1   2   3      762.96      618.75      4.93 o 
   3   2   3       21.41       81.66      4.44 o 
   4   2   3       62.14       44.06      2.63 o 
   5   2   3      204.26      198.68      8.31 o 
   6   2   3      337.14      316.70     13.66 o 
   7   2   3       32.91       27.50      3.96 o 
   8   2   3       28.37       20.12      1.81 o 
  -7   3   3       27.34       29.06      3.54 o 
  -6   3   3       24.41       31.48      4.25 o 
  -5   3   3       16.63       17.21      1.54 o 
  -4   3   3      220.83      249.13     10.19 o 
  -3   3   3       94.72       80.60      5.04 o 
  -2   3   3      398.05      464.57     10.18 o 
  -1   3   3       40.82       38.83      1.05 o 
   0   3   3      284.51      206.92      2.87 o 
   1   3   3      125.79       87.94      2.07 o 
   2   3   3     2132.95     1930.09     58.91 o 
   3   3   3      316.63      320.01      4.65 o 
   4   3   3     8324.56     8033.47     47.34 o 
   5   3   3        6.02        7.84      1.77 o 
   6   3   3       24.71       20.30      2.27 o 
   7   3   3        8.06        5.57      2.07 o 
   8   3   3       70.41       57.28      3.12 o 
  -7   4   3       31.77       32.86      3.40 o 
  -6   4   3      160.65      162.14      8.21 o 
  -5   4   3        9.03        8.47      1.35 o 
  -4   4   3     2287.81     2194.75     25.33 o 
  -3   4   3      134.18      120.55      6.56 o 
  -2   4   3     3615.54     3738.49     21.56 o 
  -1   4   3      710.75      614.53      7.27 o 
   0   4   3        0.09        0.65      0.26 o 
   1   4   3        2.27        4.73      0.60 o 
   2   4   3     2262.30     2130.89     17.54 o 
   3   4   3        0.08       11.96      1.77 o 
   4   4   3        0.27        3.63      1.41 o 
   5   4   3      170.61      166.73      7.89 o 
   6   4   3     1168.54     1099.64     25.89 o 
   7   4   3        2.34       -0.51      1.16 o 
   8   4   3       26.21       34.06      4.45 o 
  -7   5   3       48.01       54.97      3.86 o 
  -6   5   3      230.20      223.18     11.68 o 
  -5   5   3      158.40      158.87      5.40 o 
  -4   5   3      404.97      405.05      7.12 o 
  -3   5   3       64.94       72.42      5.35 o 
  -2   5   3       16.81       35.80      2.29 o 
  -1   5   3       38.76       72.52      4.77 o 
   0   5   3    10442.07    10075.40    121.55 o 
   1   5   3      121.99      146.08     11.63 o 
   2   5   3      381.16      401.74      5.87 o 
   3   5   3      267.68      263.40      7.71 o 
   4   5   3      196.18      215.61      8.07 o 
   5   5   3       13.99       18.04      1.61 o 
   6   5   3      182.98      169.18      8.42 o 
   7   5   3        0.40        1.63      1.37 o 
   8   5   3       42.53       39.97      4.07 o 
  -6   6   3       70.70       62.23      3.58 o 
  -5   6   3      135.84      141.19      5.10 o 
  -4   6   3       65.81       67.12      3.03 o 
  -3   6   3       82.48       92.24      4.03 o 
  -2   6   3      379.55      359.05      7.68 o 
  -1   6   3      786.60      710.66     31.46 o 
   0   6   3        0.01        0.06      0.40 o 
   1   6   3      222.00      195.74      3.74 o 
   2   6   3     3758.76     3584.04     18.65 o 
   3   6   3       60.61       58.08      2.71 o 
   4   6   3       21.81       19.43      2.52 o 
   5   6   3       89.48       73.48      3.91 o 
   6   6   3      365.69      370.40     13.21 o 
   7   6   3        3.58        6.05      1.92 o 
   8   6   3        2.97       11.38      2.31 o 
  -6   7   3       29.25       21.51      4.53 o 
  -5   7   3       79.17       88.80      4.80 o 
  -4   7   3        1.77        1.52      0.92 o 
  -3   7   3        0.01        6.79      1.41 o 
  -2   7   3       10.87       13.87      1.71 o 
  -1   7   3       15.25       16.32      1.60 o 
   0   7   3      526.53      504.24     11.66 o 
   1   7   3       65.23      120.36      5.94 o 
   2   7   3       14.28       34.27      1.93 o 
   3   7   3      181.66      165.53      4.78 o 
   4   7   3      249.97      242.50      6.40 o 
   5   7   3        1.25        5.18      0.99 o 
   6   7   3       98.43       98.42      7.14 o 
   7   7   3        8.96        9.26      2.45 o 
   8   7   3       30.13       30.78      3.41 o 
  -5   8   3      152.87      146.18      5.82 o 
  -4   8   3      819.86      839.73     15.81 o 
  -3   8   3       57.77       74.78      3.95 o 
  -2   8   3      619.95      614.57      8.61 o 
  -1   8   3      159.70      144.02      7.30 o 
   0   8   3        0.01       -0.13      0.88 o 
   1   8   3       54.00       48.91      3.95 o 
   2   8   3      214.32      201.24      8.23 o 
   3   8   3        7.52       11.70      1.46 o 
   4   8   3     2948.41     2812.26     34.88 o 
   5   8   3       45.70       41.32      2.50 o 
   6   8   3      158.85      150.47      9.03 o 
   7   8   3       19.63       25.13      2.47 o 
   8   8   3       57.44       41.46      3.58 o 
  -5   9   3      102.00      106.70      5.02 o 
  -4   9   3       41.60       42.34      3.36 o 
  -3   9   3        6.63        5.61      1.38 o 
  -2   9   3     3086.56     3142.65     29.33 o 
  -1   9   3       67.06      117.96      5.69 o 
   0   9   3     1038.16     1057.54     15.61 o 
   1   9   3       78.09       74.46      5.46 o 
   2   9   3       49.49       44.22      4.22 o 
   3   9   3      318.45      286.52     11.52 o 
   4   9   3      339.77      347.05      7.64 o 
   5   9   3       17.75       20.89      3.60 o 
   6   9   3        0.01        0.30      0.78 o 
   7   9   3        3.69        5.44      1.13 o 
   8   9   3        4.84        1.74      0.52 o 
  -4  10   3       12.14        6.92      1.17 o 
  -3  10   3       84.22       95.81      4.98 o 
  -2  10   3       73.69       69.26      4.32 o 
  -1  10   3        7.13       11.22      3.19 o 
   0  10   3       55.28       51.25      2.98 o 
   1  10   3     1191.82     1048.34     19.40 o 
   2  10   3      665.82      627.28     11.07 o 
   3  10   3      248.04      245.45      7.91 o 
   4  10   3      145.23      147.53      6.69 o 
   5  10   3       48.30       47.57      5.46 o 
   6  10   3      102.93       95.15      7.47 o 
   7  10   3        7.27        8.20      1.02 o 
  -4  11   3       62.76       66.18      4.97 o 
  -3  11   3      504.40      507.71     16.99 o 
  -2  11   3       18.57       14.57      3.12 o 
  -1  11   3        6.06        9.20      1.84 o 
   0  11   3       44.23       33.29      4.44 o 
   1  11   3       48.34       36.55      3.43 o 
   2  11   3     1738.37     1859.19     36.99 o 
   3  11   3      542.28      536.79     13.00 o 
   4  11   3        0.04       -0.27      1.34 o 
   5  11   3      235.64      253.74     12.54 o 
   6  11   3      302.83      296.70     12.78 o 
   7  11   3        1.20       -0.71      1.14 o 
  -3  12   3        1.09        0.23      0.88 o 
  -2  12   3      101.34       96.30      7.01 o 
   3  12   3       22.10       29.08      4.03 o 
   4  12   3      524.38      586.44     18.61 o 
   5  12   3      419.91      412.39     15.49 o 
   6  12   3      100.86      104.21      7.11 o 
   7  12   3       11.10       14.98      2.19 o 
   4  13   3       66.49       70.17      6.00 o 
   5  13   3       44.91       48.83      4.88 o 
   6  13   3       19.60       17.07      2.59 o 
   2  14   3      145.42      161.33      8.27 o 
   5  14   3        4.55        2.75      1.07 o 
   3  15   3       10.83       11.48      1.93 o 
  -4 -13   4       64.65       68.18      5.06 o 
  -3 -13   4        0.30        3.30      1.69 o 
  -2 -13   4       74.01       63.32      5.24 o 
  -1 -13   4      258.86      263.74      9.63 o 
  -5 -12   4       49.05       48.72      3.19 o 
  -4 -12   4       87.94       83.63      6.49 o 
  -3 -12   4      100.02       92.16      7.26 o 
  -2 -12   4       53.01       41.03      5.05 o 
  -1 -12   4       20.20       40.67      4.87 o 
   0 -12   4       37.15       39.86      4.10 o 
  -6 -11   4      242.92      234.34      6.50 o 
  -5 -11   4       10.05       12.62      1.84 o 
  -4 -11   4       69.91       61.95      4.06 o 
  -3 -11   4      381.20      359.03     14.97 o 
  -2 -11   4       14.82       21.00      4.24 o 
  -1 -11   4      155.15      158.09     10.21 o 
   0 -11   4       58.43       45.98      5.15 o 
   1 -11   4      296.51      266.21     10.45 o 
  -7 -10   4       21.75       18.71      1.71 o 
  -6 -10   4      238.31      251.13      7.73 o 
  -5 -10   4      356.32      411.70     10.99 o 
  -4 -10   4       11.49       12.83      2.16 o 
  -3 -10   4       65.81       66.42      4.47 o 
  -2 -10   4       15.22       13.17      3.03 o 
  -1 -10   4      142.99      151.12     10.43 o 
   0 -10   4      233.65      142.25      9.59 o 
   1 -10   4        4.48       17.44      3.43 o 
  -7  -9   4        0.14        0.56      0.83 o 
  -6  -9   4        2.96        4.85      1.31 o 
  -5  -9   4      216.06      220.18      8.32 o 
  -4  -9   4      714.17      726.94     15.02 o 
  -3  -9   4        0.52       11.61      3.50 o 
  -2  -9   4      738.50      751.99     14.35 o 
  -1  -9   4        9.62        6.32      2.38 o 
   0  -9   4       20.00       14.33      3.31 o 
   1  -9   4      343.53      279.31     12.85 o 
   2  -9   4      200.52      180.53      9.73 o 
   3  -9   4       49.76       60.33      5.46 o 
  -7  -8   4        0.02        0.50      0.68 o 
  -6  -8   4       86.56       86.67      5.05 o 
  -5  -8   4        7.37        4.62      1.21 o 
  -4  -8   4      511.23      531.69     12.52 o 
  -3  -8   4       17.59       20.96      6.15 o 
  -2  -8   4      199.39      165.78      4.26 o 
  -1  -8   4       67.41       50.73      3.41 o 
   0  -8   4      742.81      762.24     14.15 o 
   1  -8   4       68.17       52.52      3.87 o 
   2  -8   4       25.60       27.69      2.77 o 
   3  -8   4      133.32      140.86      9.12 o 
   4  -8   4       46.15       38.80      4.35 o 
  -8  -7   4       21.72       22.00      2.54 o 
  -7  -7   4        2.65        4.56      1.06 o 
  -6  -7   4      115.24      125.38      5.97 o 
  -5  -7   4        3.40        2.88      1.03 o 
  -4  -7   4      181.05      196.07      5.60 o 
  -3  -7   4       73.33       71.71      2.76 o 
  -2  -7   4      400.20      423.58     12.23 o 
  -1  -7   4     1091.44     1006.93     14.54 o 
   0  -7   4       28.09       37.77      3.91 o 
   1  -7   4       57.01       53.62      3.53 o 
   2  -7   4      945.65      966.63     16.89 o 
   3  -7   4       29.74       29.10      3.22 o 
   4  -7   4       68.50       58.91      5.83 o 
   5  -7   4        3.73        6.22      1.72 o 
  -8  -6   4       38.35       40.52      3.60 o 
  -7  -6   4       10.09        6.83      1.79 o 
  -6  -6   4      141.69      151.42      6.02 o 
  -5  -6   4      200.81      201.36      8.31 o 
  -4  -6   4      112.07      121.97      4.74 o 
  -3  -6   4      357.28      374.29     12.51 o 
  -2  -6   4     1522.94     1739.98     24.04 o 
  -1  -6   4       55.37       57.85      3.75 o 
   0  -6   4      924.44      916.04     17.70 o 
   1  -6   4        3.58       70.98      6.20 o 
   2  -6   4        3.19        7.70      1.19 o 
   3  -6   4      249.18      263.13      9.19 o 
   4  -6   4       51.01       62.21      6.20 o 
   5  -6   4      134.22      161.30      9.10 o 
   6  -6   4       38.33       41.74      3.38 o 
  -8  -5   4       16.39       27.21      3.01 o 
  -7  -5   4       33.58       41.64      3.29 o 
  -6  -5   4      145.37      153.13      6.41 o 
  -5  -5   4       37.16       37.60      3.37 o 
  -4  -5   4     1607.84     1656.33     27.62 o 
  -3  -5   4      363.31      362.56     11.81 o 
  -2  -5   4       32.98       80.52      5.02 o 
  -1  -5   4      714.08      703.06     13.24 o 
   0  -5   4       55.48       82.51      2.36 o 
   1  -5   4       43.25       49.37      4.16 o 
   2  -5   4      161.84      188.68      9.28 o 
   3  -5   4      178.30      178.53      5.86 o 
   4  -5   4      318.54      315.35     10.16 o 
   5  -5   4     1639.65     1742.90     20.53 o 
   6  -5   4      155.71      161.68      7.76 o 
  -8  -4   4       14.70       16.61      2.27 o 
  -7  -4   4       32.25       34.35      4.21 o 
  -6  -4   4      154.09      160.56      9.18 o 
  -5  -4   4        7.29        6.40      1.27 o 
  -4  -4   4      396.85      405.39     13.02 o 
  -3  -4   4     1266.30     1144.47     19.78 o 
  -2  -4   4     1920.54     1991.90     23.36 o 
  -1  -4   4      858.18      822.99     13.66 o 
   0  -4   4    12667.76    13820.99    983.37 o 
   1  -4   4       13.28       75.22      5.14 o 
   2  -4   4     1597.29     1804.63     26.17 o 
   3  -4   4       33.77       36.01      3.68 o 
   4  -4   4      260.69      256.48      8.89 o 
   5  -4   4      246.51      257.40      8.39 o 
   6  -4   4      256.34      279.13      7.65 o 
  -8  -3   4       44.23       54.08      4.23 o 
  -7  -3   4        2.53        4.51      1.69 o 
  -6  -3   4       90.35       95.60      7.22 o 
  -5  -3   4       35.14       36.04      2.23 o 
  -4  -3   4      513.07      545.03     14.48 o 
  -3  -3   4      287.72      239.00      8.62 o 
  -2  -3   4     6767.29     7244.67     42.22 o 
  -1  -3   4      436.83      402.98      9.12 o 
   0  -3   4        1.30        2.40      0.72 o 
   1  -3   4       81.50      129.27      5.86 o 
   2  -3   4      289.16      306.02      9.87 o 
   3  -3   4       21.69       44.72      3.15 o 
   4  -3   4      276.13      288.29      7.04 o 
   5  -3   4       33.13       26.92      4.02 o 
   6  -3   4       11.82        9.81      1.55 o 
   7  -3   4       36.92       39.58      2.30 o 
  -8  -2   4       40.56       38.77      3.67 o 
  -7  -2   4       26.62       26.79      3.24 o 
  -6  -2   4        0.20        1.77      0.85 o 
  -5  -2   4        2.09        5.42      0.97 o 
  -4  -2   4      735.02      698.60     15.54 o 
  -3  -2   4      545.91      495.51     11.71 o 
  -2  -2   4     5036.89     4991.06     32.97 o 
  -1  -2   4        0.74       60.51      3.82 o 
   0  -2   4      282.90      383.37      7.82 o 
   1  -2   4      282.18      235.33     12.84 o 
   2  -2   4     2014.50     1993.73     13.36 o 
   3  -2   4      499.75      489.18     15.53 o 
   4  -2   4        6.96        6.77      2.02 o 
   5  -2   4       73.46       69.25      6.23 o 
   6  -2   4      267.83      270.06     11.76 o 
   7  -2   4        5.88        4.33      0.95 o 
  -8  -1   4       46.99       60.28      4.50 o 
  -7  -1   4        0.58        3.05      1.17 o 
  -6  -1   4     3029.95     3095.11     28.14 o 
  -5  -1   4       59.22       67.81      3.27 o 
  -4  -1   4      140.02      169.78      5.27 o 
  -3  -1   4        0.77       84.47      4.86 o 
  -2  -1   4     4633.41     4715.95     29.99 o 
  -1  -1   4       42.91       34.88      2.45 o 
   0  -1   4        7.06        8.71      1.18 o 
   1  -1   4      704.40      589.05     10.63 o 
   2  -1   4     6195.33     6203.11     27.22 o 
   3  -1   4       26.16       73.05      4.66 o 
   4  -1   4     1491.39     1457.16     22.68 o 
   5  -1   4      163.19      174.44      6.41 o 
   6  -1   4      113.35      107.61      7.43 o 
   7  -1   4        0.86        0.34      0.81 o 
  -8   0   4       32.30       37.05      3.42 o 
  -7   0   4        4.16        4.60      1.31 o 
  -6   0   4      585.69      595.46     12.59 o 
  -5   0   4      109.71      116.34      3.48 o 
  -4   0   4      414.56      464.99     12.55 o 
  -3   0   4       97.38       97.11      3.40 o 
  -2   0   4     1012.14     1131.15     13.86 o 
  -1   0   4       40.03       37.47      2.31 o 
   0   0   4     2730.84     2685.43     19.13 o 
   1   0   4       38.75       36.14      1.51 o 
   2   0   4     4176.80     3972.46     14.83 o 
   3   0   4        0.59       14.16      1.23 o 
   4   0   4      341.29      326.41      6.89 o 
   5   0   4      273.78      277.17      6.32 o 
   6   0   4       46.93       39.34      3.15 o 
   7   0   4       29.13       30.71      2.54 o 
   8   0   4        0.00        0.02      0.51 o 
  -8   1   4        0.25        1.16      0.70 o 
  -7   1   4        0.77        1.44      1.14 o 
  -6   1   4      136.54      140.03      6.21 o 
  -5   1   4       45.57       45.51      2.68 o 
  -4   1   4      541.72      598.67     14.70 o 
  -3   1   4        4.18       12.09      1.32 o 
  -2   1   4     4512.76     4664.23     26.10 o 
  -1   1   4      633.45      547.35     53.54 o 
   0   1   4        7.35        6.21      0.76 o 
   1   1   4      127.42      110.09      1.78 o 
   2   1   4     5353.58     4834.96     75.00 o 
   3   1   4       12.37       36.75      2.04 o 
   4   1   4      170.35      187.69      5.00 o 
   5   1   4        4.73        3.87      0.79 o 
   6   1   4      103.34       97.46      4.99 o 
   7   1   4       58.73       54.72      5.00 o 
   8   1   4       20.56       20.65      2.46 o 
  -7   2   4        0.35       -0.18      0.89 o 
  -6   2   4       69.88       66.22      6.01 o 
  -5   2   4        9.90       13.08      1.49 o 
  -4   2   4     2016.50     2071.11     23.97 o 
  -3   2   4        0.76        2.71      0.96 o 
  -2   2   4      908.46      746.70      6.55 o 
  -1   2   4      113.89       89.73      4.76 o 
   0   2   4     5925.26     5298.44     55.37 o 
   1   2   4      296.78      300.18      8.48 o 
   2   2   4     1790.67     1714.34      9.41 o 
   3   2   4     1213.90     1048.48      9.38 o 
   4   2   4      237.65      228.07      5.28 o 
   5   2   4       50.11       48.57      3.24 o 
   6   2   4      136.36      138.77      5.89 o 
   7   2   4       12.99       11.85      2.62 o 
   8   2   4       34.99       41.36      2.43 o 
  -7   3   4       20.16       18.91      2.89 o 
  -6   3   4      332.11      342.58     13.65 o 
  -5   3   4       93.26      100.36      5.72 o 
  -4   3   4     1422.50     1483.99     25.04 o 
  -3   3   4        4.93       22.07      2.87 o 
  -2   3   4       46.24       27.46      1.17 o 
  -1   3   4      216.28      191.90      2.83 o 
   0   3   4        0.50        1.43      0.35 o 
   1   3   4       18.52       22.66      2.96 o 
   2   3   4     4165.01     4069.68     25.80 o 
   3   3   4       59.71       64.54      2.16 o 
   4   3   4      355.13      352.78      9.99 o 
   5   3   4       73.50       70.85      5.09 o 
   6   3   4       92.87       88.77      7.36 o 
   7   3   4        7.94       11.25      2.59 o 
   8   3   4        2.06        4.11      0.80 o 
  -7   4   4        0.72        1.12      0.49 o 
  -6   4   4      383.53      407.44     18.83 o 
  -5   4   4       53.82       58.97      3.19 o 
  -4   4   4       21.85       24.97      1.90 o 
  -3   4   4       35.05       31.78      3.43 o 
  -2   4   4     2048.61     2383.57     34.29 o 
  -1   4   4      164.65      156.98      3.94 o 
   0   4   4     6250.93     5802.27    111.55 o 
   1   4   4       57.93       62.24      4.03 o 
   2   4   4      861.58      664.82      7.16 o 
   3   4   4      129.19      122.92      5.19 o 
   4   4   4      206.61      232.78      8.27 o 
   5   4   4      121.21      131.75     13.19 o 
   7   4   4        6.36        6.19      2.07 o 
   8   4   4       21.40       23.54      1.97 o 
  -7   5   4        9.26       10.03      1.68 o 
  -6   5   4       36.50       29.55      4.62 o 
  -5   5   4        1.12        1.01      0.68 o 
  -4   5   4      888.48      845.61     11.86 o 
  -3   5   4       32.48       40.53      4.08 o 
  -2   5   4      107.55       96.13     18.34 o 
  -1   5   4      394.34      364.91      6.25 o 
   0   5   4        0.54        1.91      0.59 o 
   1   5   4      271.03      225.25      4.10 o 
   2   5   4       36.69       21.36      1.66 o 
   3   5   4       32.68       31.24      1.89 o 
   4   5   4      182.60      223.64      7.73 o 
   5   5   4      121.67       95.67      3.72 o 
   6   5   4     2356.01     2194.79     30.70 o 
   7   5   4       18.94       23.70      3.85 o 
   8   5   4       33.57       39.18      3.88 o 
  -6   6   4        1.16       -0.93      1.08 o 
  -5   6   4        2.14        2.13      2.34 o 
  -4   6   4      149.86      169.07      4.78 o 
  -3   6   4      163.91      150.41      4.13 o 
  -2   6   4       47.58       43.28      2.71 o 
  -1   6   4       16.52       17.80      1.54 o 
   0   6   4     7296.65     7249.47    212.83 o 
   1   6   4       70.68       85.56      8.93 o 
   2   6   4     2172.74     2200.38     18.96 o 
   3   6   4      191.52      178.07      4.69 o 
   4   6   4     1720.32     1749.26     16.20 o 
   5   6   4        4.86        5.71      1.18 o 
   6   6   4      534.73      506.89     15.55 o 
   7   6   4       75.77       79.46      6.84 o 
   8   6   4       19.88       17.62      2.71 o 
  -6   7   4      201.76      190.79     11.07 o 
  -5   7   4       41.22       41.96      3.36 o 
  -4   7   4      208.72      214.29      6.36 o 
  -3   7   4        3.23        6.54      1.10 o 
  -2   7   4      183.09      187.66      5.91 o 
  -1   7   4       20.55       22.80      1.85 o 
   0   7   4        0.02        1.36      0.83 o 
   1   7   4       33.85       36.53      3.23 o 
   2   7   4       29.27       24.72      1.72 o 
   3   7   4        3.05        2.90      0.81 o 
   4   7   4     1121.54     1097.82     13.45 o 
   5   7   4        0.02        0.97      0.62 o 
   6   7   4       79.37       82.70      6.61 o 
   7   7   4       39.62       39.34      3.11 o 
   8   7   4       77.35       93.24      5.79 o 
  -5   8   4       11.80        8.92      1.56 o 
  -4   8   4     1321.23     1331.82     20.05 o 
  -3   8   4      262.07      249.34      8.67 o 
  -2   8   4     2914.84     2852.35     21.27 o 
  -1   8   4       18.35       20.99      2.95 o 
   0   8   4     1386.66     1415.23     21.84 o 
   1   8   4       48.80       49.67      4.00 o 
   2   8   4        5.47        8.83      1.99 o 
   3   8   4       49.74       45.42      2.66 o 
   4   8   4       21.76       24.29      1.78 o 
   5   8   4       11.58       16.63      1.61 o 
   6   8   4      120.35      113.12      7.87 o 
   7   8   4        4.48        4.36      1.50 o 
   8   8   4       47.26       47.04      3.84 o 
  -5   9   4        1.67        0.95      1.04 o 
  -4   9   4      107.98      106.25      5.35 o 
  -3   9   4      108.40      109.67      5.77 o 
  -2   9   4     4183.13     4125.86     45.63 o 
  -1   9   4       76.01       71.03      3.08 o 
   0   9   4        0.55        2.36      1.35 o 
   1   9   4       27.39       28.83      3.32 o 
   2   9   4       84.50       97.77      6.20 o 
   3   9   4       81.17       72.04      3.34 o 
   4   9   4      949.63      885.67     12.36 o 
   5   9   4       80.25       72.87      6.57 o 
   6   9   4      278.90      256.31     12.12 o 
   7   9   4        2.70        5.09      1.15 o 
   8   9   4        1.46        2.76      1.30 o 
  -4  10   4       33.15       32.85      2.63 o 
  -3  10   4       18.34       18.53      2.34 o 
  -2  10   4       28.18       30.63      3.26 o 
  -1  10   4      548.26      567.10      9.96 o 
   0  10   4    10617.16    10383.79     58.96 o 
   1  10   4        8.42       12.48      1.62 o 
   2  10   4     2770.03     2668.71     35.25 o 
   3  10   4      190.83      161.52      5.31 o 
   4  10   4      159.07      185.95     17.67 o 
   5  10   4       29.87       27.94      4.17 o 
   6  10   4      267.27      243.94     33.94 o 
   7  10   4        0.31        0.90      1.10 o 
  -4  11   4       79.74       71.14      5.23 o 
  -3  11   4       98.02      102.78      7.76 o 
  -2  11   4      352.88      356.06     11.92 o 
  -1  11   4        6.70        3.51      3.73 o 
   0  11   4        9.75        7.73      1.60 o 
   1  11   4      582.94      603.54     14.03 o 
   2  11   4     2945.78     2927.63     30.89 o 
   3  11   4       90.63       89.87      5.30 o 
   4  11   4       74.16       78.33      5.05 o 
   5  11   4       34.85       44.23      5.21 o 
   6  11   4       56.12       53.17      5.41 o 
   7  11   4       43.93       44.77      4.11 o 
  -3  12   4       38.89       35.45      3.79 o 
  -2  12   4        1.28        0.39      1.05 o 
  -1  12   4       27.25       29.29      3.83 o 
   0  12   4       66.88       59.21      5.94 o 
   1  12   4        4.35        3.57      1.82 o 
   2  12   4       38.29       31.63      5.21 o 
   3  12   4       73.08       71.19      4.73 o 
   4  12   4      758.66      788.65     21.32 o 
   5  12   4       30.95       30.94      4.23 o 
   6  12   4       12.54       12.11      2.50 o 
   7  12   4        0.12       -1.67      1.11 o 
   4  13   4       73.45       73.42      6.08 o 
   5  13   4        1.31        1.38      0.90 o 
   6  13   4      112.55      118.50      6.68 o 
   5  14   4        8.14        6.49      1.51 o 
   3  15   4        5.24        4.64      1.37 o 
  -4 -13   5      132.71      129.81      6.14 o 
  -3 -13   5       47.84       55.70      4.51 o 
  -2 -13   5       52.50       49.07      4.27 o 
  -1 -13   5       67.02       84.20      4.98 o 
  -5 -12   5        0.87        0.22      0.97 o 
  -4 -12   5      125.17      119.03      7.25 o 
  -3 -12   5      247.55      231.06     10.93 o 
  -2 -12   5      244.53      289.73     12.38 o 
  -1 -12   5       13.14       17.15      3.02 o 
   0 -12   5        6.28        8.17      1.87 o 
  -6 -11   5       44.48       42.78      3.43 o 
  -5 -11   5        1.49        0.43      0.62 o 
  -4 -11   5        3.65        3.96      1.00 o 
  -3 -11   5      412.15      394.05     15.65 o 
  -2 -11   5        8.82       15.60      3.92 o 
  -1 -11   5       25.16       28.40      4.51 o 
   0 -11   5      256.91      237.94     11.23 o 
   1 -11   5       29.15       20.27      2.86 o 
  -6 -10   5      919.80      959.72     14.47 o 
  -5 -10   5        9.50       24.24      2.87 o 
  -4 -10   5      457.71      470.52     11.90 o 
  -3 -10   5       24.96       28.81      3.07 o 
  -2 -10   5      110.36      106.41      6.25 o 
  -1 -10   5      557.79      440.45     17.30 o 
   0 -10   5        5.65        7.82      2.40 o 
   1 -10   5      206.15      156.38      9.07 o 
  -7  -9   5        0.46        0.86      0.91 o 
  -6  -9   5      166.03      177.58      6.76 o 
  -5  -9   5       32.47       37.20      3.50 o 
  -4  -9   5     1874.95     1948.69     24.92 o 
  -3  -9   5      636.21      583.52     13.53 o 
  -2  -9   5        6.04        8.72      1.87 o 
  -1  -9   5       25.83       24.35      2.70 o 
   0  -9   5       11.48       10.26      2.60 o 
   1  -9   5       70.06       90.03      7.59 o 
   2  -9   5        1.02        4.05      1.11 o 
  -7  -8   5       63.10       69.76      3.62 o 
  -6  -8   5        2.26        1.39      1.42 o 
  -5  -8   5       21.92       25.03      2.85 o 
  -4  -8   5      167.72      172.88      7.33 o 
  -3  -8   5       54.83       51.91      4.12 o 
  -2  -8   5      156.75      138.98      4.83 o 
  -1  -8   5       27.01       36.03      2.25 o 
   0  -8   5        8.08        9.79      1.38 o 
   1  -8   5        0.02       -0.40      1.22 o 
   2  -8   5       97.73       91.30      6.66 o 
   3  -8   5      255.09      256.76     11.77 o 
   4  -8   5      190.93      200.33      9.10 o 
  -8  -7   5        4.74        2.48      0.91 o 
  -7  -7   5        2.87        1.87      1.34 o 
  -6  -7   5        6.83        7.57      1.80 o 
  -5  -7   5       42.19       41.32      3.59 o 
  -4  -7   5      146.60      144.94      4.98 o 
  -3  -7   5        6.87        5.10      1.05 o 
  -2  -7   5     1130.72     1111.36     12.85 o 
  -1  -7   5      257.61      254.76     10.22 o 
   0  -7   5        0.91        2.91      0.89 o 
   1  -7   5      208.74      192.20      7.19 o 
   2  -7   5       49.55       51.00      3.77 o 
   3  -7   5        1.89        4.57      2.01 o 
   4  -7   5      165.45      171.24      9.58 o 
   5  -7   5       16.49       12.69      2.23 o 
  -8  -6   5       37.84       34.74      3.14 o 
  -7  -6   5       12.37       17.63      2.97 o 
  -6  -6   5      365.87      368.09     13.70 o 
  -5  -6   5       76.96       82.18      4.62 o 
  -4  -6   5       44.34       41.52      2.68 o 
  -3  -6   5      503.06      564.36     15.83 o 
  -2  -6   5        9.66       10.21      2.08 o 
  -1  -6   5       95.72       98.06      3.70 o 
   0  -6   5       16.74       17.92      2.72 o 
   1  -6   5       32.73       36.88      3.21 o 
   2  -6   5       16.27       20.30      1.79 o 
   3  -6   5      156.88      168.34     13.89 o 
   4  -6   5      200.89      201.23     11.02 o 
   5  -6   5        3.51        4.93      1.74 o 
  -8  -5   5       11.51        7.69      1.53 o 
  -7  -5   5       31.36       38.12      2.80 o 
  -6  -5   5        3.69        4.96      1.97 o 
  -5  -5   5      212.17      212.81      7.22 o 
  -4  -5   5      811.89      886.12     14.32 o 
  -3  -5   5     1269.35     1254.92     22.79 o 
  -2  -5   5      137.17      148.06      7.14 o 
  -1  -5   5      461.76      571.58     12.91 o 
   0  -5   5       10.17       11.52      1.29 o 
   1  -5   5       64.28       71.28      5.29 o 
   2  -5   5      815.04      862.55     19.98 o 
   3  -5   5      353.75      343.76      7.01 o 
   4  -5   5      340.08      358.04     14.94 o 
   5  -5   5     1306.05     1394.41     27.62 o 
   6  -5   5        0.52        0.64      0.72 o 
  -8  -4   5       18.52       29.39      2.03 o 
  -7  -4   5        2.62        2.01      0.90 o 
  -6  -4   5       68.50       76.83      6.28 o 
  -5  -4   5      109.15      115.93      4.92 o 
  -4  -4   5     1404.90     1534.89     26.22 o 
  -3  -4   5       75.10      162.39      8.17 o 
  -2  -4   5     1815.39     1941.62     24.57 o 
  -1  -4   5      508.74      527.82     11.91 o 
   0  -4   5        3.90        3.71      0.60 o 
   1  -4   5      900.86      933.74     17.54 o 
   2  -4   5       17.04       22.55      3.37 o 
   3  -4   5       60.63       49.85      3.05 o 
   4  -4   5       12.27       12.19      2.97 o 
   5  -4   5       91.38      106.04      5.29 o 
   6  -4   5      171.15      170.71      8.89 o 
  -8  -3   5        0.40        0.90      0.46 o 
  -7  -3   5        4.97        5.51      1.94 o 
  -6  -3   5       14.75       17.02      3.05 o 
  -5  -3   5        9.27        8.98      1.69 o 
  -4  -3   5     1552.01     1659.57     26.29 o 
  -3  -3   5       40.83       42.93      3.89 o 
  -2  -3   5      155.09      238.38      8.27 o 
  -1  -3   5       86.84      166.04      6.50 o 
   0  -3   5     6194.45     6697.28     38.77 o 
   1  -3   5       23.73       46.91      3.17 o 
   2  -3   5      121.59      128.56      6.72 o 
   3  -3   5      211.37      240.76     10.86 o 
   4  -3   5      185.01      188.24      8.55 o 
   5  -3   5        8.83       12.00      2.78 o 
   6  -3   5      119.49      125.54      5.40 o 
   7  -3   5       50.01       54.32      3.66 o 
  -8  -2   5       91.66       89.06      3.41 o 
  -7  -2   5       54.06       61.68      5.67 o 
  -6  -2   5      312.31      313.31     13.04 o 
  -5  -2   5      153.53      139.96      5.53 o 
  -4  -2   5        4.57       57.44      5.70 o 
  -3  -2   5       23.30      105.20      5.94 o 
  -2  -2   5      578.54      658.60     13.00 o 
  -1  -2   5       66.22      128.92      5.47 o 
   0  -2   5        0.14        0.29      0.52 o 
   1  -2   5      537.94      437.78     15.48 o 
   2  -2   5     1586.58     1567.00     35.70 o 
   3  -2   5       93.33      144.56      7.91 o 
   4  -2   5        6.54       12.15      1.89 o 
   5  -2   5        1.66        6.19      2.46 o 
   6  -2   5        0.02        0.53      0.84 o 
   7  -2   5        0.88        0.44      0.57 o 
  -8  -1   5      147.50      140.08      6.65 o 
  -7  -1   5       27.80       25.08      2.44 o 
  -6  -1   5     2467.70     2545.27     25.28 o 
  -5  -1   5      195.87      186.57      4.42 o 
  -4  -1   5     3337.02     3320.70     23.92 o 
  -3  -1   5        0.65        1.06      0.71 o 
  -2  -1   5     2391.29     2479.40     24.11 o 
  -1  -1   5       67.57      135.98      5.37 o 
   0  -1   5     4100.56     3684.64     26.82 o 
   1  -1   5      875.95      744.26      7.99 o 
   2  -1   5       31.81       77.45      3.53 o 
   3  -1   5     1618.46     1554.33     15.11 o 
   4  -1   5      913.45      949.95     20.83 o 
   5  -1   5       46.92       46.17      5.16 o 
   6  -1   5        0.20        1.54      1.36 o 
   7  -1   5        1.21        0.59      0.59 o 
  -8   0   5       64.27       63.89      4.32 o 
  -7   0   5        1.95        3.22      1.39 o 
  -6   0   5      222.48      232.56     10.50 o 
  -5   0   5      202.30      209.12      4.76 o 
  -4   0   5    16607.50    17098.41     62.97 o 
  -3   0   5       20.30       22.17      2.42 o 
  -2   0   5     4431.28     4474.01     30.27 o 
  -1   0   5       81.38       63.57      3.37 o 
   0   0   5        3.55        4.97      1.02 o 
   1   0   5      891.18      702.15      7.21 o 
   2   0   5      455.25      502.45      8.56 o 
   3   0   5        0.09        2.76      0.74 o 
   4   0   5     1686.64     1605.22     20.54 o 
   5   0   5      188.30      189.46     10.07 o 
   6   0   5      303.27      311.42     12.70 o 
   7   0   5       11.79       11.58      1.54 o 
  -8   1   5       65.90       61.17      3.93 o 
  -7   1   5       19.61       20.54      3.03 o 
  -6   1   5       14.48       11.54      1.81 o 
  -5   1   5       10.63        6.75      1.42 o 
  -4   1   5      158.28      156.78      7.72 o 
  -3   1   5        1.92        0.25      0.63 o 
  -2   1   5      931.29      963.42     13.17 o 
  -1   1   5      591.85      424.92     60.21 o 
   0   1   5       46.21       42.33      6.78 o 
   1   1   5       52.20       48.35      1.75 o 
   2   1   5     2267.43     2236.65     37.38 o 
   3   1   5     1128.67     1008.88      8.86 o 
   4   1   5     1868.21     1868.69     24.33 o 
   5   1   5       83.05       76.88      4.11 o 
   6   1   5       29.74       31.39      2.88 o 
   7   1   5       19.37       17.49      1.81 o 
   8   1   5        3.48        1.75      0.78 o 
  -7   2   5       10.81       14.77      2.60 o 
  -6   2   5       62.43       62.51      5.86 o 
  -5   2   5       65.00       62.02      3.23 o 
  -4   2   5     2694.42     3116.92     35.75 o 
  -3   2   5       87.41       98.99      3.43 o 
  -2   2   5      435.78      497.46     11.00 o 
  -1   2   5       90.87       91.37      8.33 o 
   0   2   5        1.38        1.40      0.45 o 
   1   2   5        2.58       45.53      2.77 o 
   2   2   5     4116.16     3720.39     30.03 o 
   3   2   5        0.79        1.11      0.41 o 
   4   2   5       32.83       26.84      2.36 o 
   5   2   5        8.71       11.67      1.34 o 
   6   2   5       23.96       20.76      2.51 o 
   7   2   5        4.19        6.21      1.84 o 
   8   2   5       36.80       33.60      1.98 o 
  -7   3   5        6.10        8.58      1.92 o 
  -6   3   5       13.02       10.34      2.64 o 
  -5   3   5       15.44       13.15      1.58 o 
  -4   3   5     1029.19     1018.63     21.08 o 
  -3   3   5      338.29      319.67     10.42 o 
  -2   3   5     5617.30     5928.84     63.84 o 
  -1   3   5       49.57       75.25      7.20 o 
   0   3   5       13.96       10.58      1.29 o 
   1   3   5      103.40      103.52      2.60 o 
   2   3   5      708.53      680.33      6.85 o 
   3   3   5       59.58       39.15      3.16 o 
   4   3   5     2749.05     2629.61     28.28 o 
   5   3   5        5.12        8.46      1.30 o 
   6   3   5       48.02       52.28      3.68 o 
   7   3   5        4.91        3.27      1.30 o 
   8   3   5       17.15       14.00      1.44 o 
  -7   4   5       11.23        8.49      1.60 o 
  -6   4   5      176.57      172.33      9.44 o 
  -5   4   5       32.31       29.65      4.95 o 
  -4   4   5      480.17      437.19     12.00 o 
  -3   4   5       19.27       19.05      2.82 o 
  -2   4   5      179.84      166.23      5.71 o 
  -1   4   5        7.57        8.92      0.70 o 
   0   4   5        0.21        0.41      0.31 o 
   1   4   5      359.85      328.51      4.92 o 
   2   4   5      382.55      422.80      8.93 o 
   3   4   5        5.34        4.90      0.74 o 
   4   4   5    16354.95    15340.78     68.74 o 
   5   4   5        2.38        6.35      1.42 o 
   6   4   5      435.68      396.15     14.49 o 
   7   4   5        0.00        0.70      1.19 o 
   8   4   5       10.52       12.50      1.43 o 
  -7   5   5      127.03      125.84      5.67 o 
  -6   5   5     1110.34     1129.47     30.56 o 
  -5   5   5       35.32       33.77      3.17 o 
  -4   5   5        2.44        4.04      0.85 o 
  -3   5   5      537.09      499.29     14.01 o 
  -2   5   5       63.58       86.86      3.70 o 
  -1   5   5        7.64        6.57      0.98 o 
   0   5   5       40.76       44.43      1.79 o 
   1   5   5       16.06       13.93      1.11 o 
   2   5   5     5563.09     5489.69     24.59 o 
   3   5   5      151.45      142.09      3.99 o 
   4   5   5       67.17       62.57      4.34 o 
   5   5   5      189.22      182.34      6.13 o 
   6   5   5     2324.68     2112.98     30.27 o 
   7   5   5        6.65        8.58      2.35 o 
   8   5   5        2.64        3.59      0.76 o 
  -6   6   5       30.34       31.42      2.59 o 
  -5   6   5        7.75        8.16      1.69 o 
  -4   6   5       20.41       15.10      1.69 o 
  -3   6   5       43.30       40.85      2.17 o 
  -2   6   5      797.33      842.09     12.16 o 
  -1   6   5        0.56        2.66      0.68 o 
   0   6   5        2.95        1.01      0.76 o 
   1   6   5       22.91       21.19      1.44 o 
   2   6   5      220.74      163.29      4.19 o 
   3   6   5       14.37       25.27      1.94 o 
   4   6   5     2603.75     2573.08     19.50 o 
   5   6   5        4.22        5.03      1.12 o 
   6   6   5      229.66      219.77     10.30 o 
   7   6   5        0.07        1.14      0.85 o 
   8   6   5      155.35      142.58      7.17 o 
  -6   7   5       21.06       17.12      1.70 o 
  -5   7   5       28.49       23.42      2.63 o 
  -4   7   5      340.72      330.55      9.83 o 
  -3   7   5        8.84        4.70      1.09 o 
  -2   7   5      839.71      850.84     13.33 o 
  -1   7   5       12.93        9.40      1.24 o 
   0   7   5      811.36      691.15     14.49 o 
   1   7   5       17.19       11.44      1.91 o 
   2   7   5       53.05       60.28      2.69 o 
   3   7   5       42.49       33.50      2.22 o 
   4   7   5      978.49      912.30     10.41 o 
   5   7   5       16.71       15.88      1.97 o 
   6   7   5        6.91        6.20      1.90 o 
   7   7   5        2.71        0.90      0.57 o 
   8   7   5       70.63       64.55      4.73 o 
  -5   8   5        0.08        4.26      4.56 o 
  -4   8   5      292.50      290.47      9.35 o 
  -3   8   5       68.39       79.02      4.94 o 
  -2   8   5      721.66      713.34     11.40 o 
  -1   8   5        2.11        1.27      1.13 o 
   0   8   5        2.40        3.23      1.16 o 
   1   8   5        7.40       11.95      2.24 o 
   2   8   5     1138.00     1080.00     18.76 o 
   3   8   5      124.80      113.90      4.28 o 
   4   8   5      584.66      515.50      8.21 o 
   5   8   5      112.02      117.45      5.29 o 
   6   8   5       30.53       27.40      3.92 o 
   7   8   5        1.09        1.26      0.86 o 
   8   8   5       33.35       31.97      3.17 o 
  -5   9   5        9.53        8.90      1.38 o 
  -4   9   5      126.91      130.60      6.00 o 
  -3   9   5        3.07       23.11      3.13 o 
  -2   9   5     1169.79     1167.93     18.50 o 
  -1   9   5       96.81      164.23      6.18 o 
   0   9   5       33.76       34.38      2.82 o 
   1   9   5       11.93       11.76      2.18 o 
   2   9   5      781.05      774.32     13.26 o 
   3   9   5       43.22       35.35      2.02 o 
   4   9   5       12.29       10.46      1.12 o 
   5   9   5        0.32       -0.57      1.10 o 
   6   9   5       56.18       46.94      5.16 o 
   7   9   5        0.00        0.23      1.19 o 
   8   9   5       58.24       50.47      3.51 o 
  -4  10   5        8.86        9.08      1.66 o 
  -3  10   5       45.73       47.29      3.75 o 
  -2  10   5      144.63      151.12      5.30 o 
  -1  10   5     1945.41     1938.73     32.30 o 
   0  10   5        1.30        0.90      0.75 o 
   1  10   5      760.32      713.62     11.09 o 
   2  10   5      660.77      649.21     10.53 o 
   3  10   5       23.67       14.89      2.40 o 
   4  10   5        1.45        4.06      1.29 o 
   5  10   5       84.56       83.35      7.16 o 
   6  10   5      247.58      235.56     11.48 o 
   7  10   5        2.57        2.13      0.86 o 
  -4  11   5       32.08       24.76      3.16 o 
  -3  11   5        1.42        1.41      1.30 o 
  -2  11   5      152.31      160.16      6.56 o 
  -1  11   5        3.75       15.61      2.41 o 
   0  11   5     2377.50     2418.97     27.40 o 
   1  11   5      545.02      682.18     14.94 o 
   2  11   5      979.71      983.97     17.82 o 
   3  11   5      145.79      152.23      6.85 o 
   4  11   5      413.05      397.98     11.21 o 
   5  11   5       28.19       21.63      3.63 o 
   6  11   5     1031.87     1065.55     23.70 o 
   7  11   5       19.04       20.01      2.76 o 
  -3  12   5       14.82       17.24      2.76 o 
  -2  12   5      210.83      231.59     11.08 o 
  -1  12   5        0.19        3.57      1.19 o 
   0  12   5        1.38       -0.21      1.16 o 
   1  12   5      161.72      164.22      7.46 o 
   2  12   5      244.95      210.27     12.75 o 
   3  12   5      625.30      576.28     13.21 o 
   4  12   5       73.75       84.90      7.08 o 
   5  12   5       48.78       60.00      5.82 o 
   6  12   5        3.22        2.73      1.47 o 
   7  12   5        1.18        1.31      0.76 o 
  -2  13   5       26.83       26.19      2.94 o 
   4  13   5      135.71      150.95      8.51 o 
   5  13   5        1.59        1.03      0.95 o 
   6  13   5       10.97        9.11      1.92 o 
   5  14   5       14.25       13.64      2.17 o 
  -4 -12   6       22.38       21.70      2.98 o 
  -3 -12   6       65.47       53.50      4.87 o 
  -2 -12   6      151.19      178.00      9.12 o 
  -1 -12   6        8.62       20.61      3.11 o 
   0 -12   6       63.51       56.60      4.20 o 
  -6 -11   6       80.42       73.75      4.05 o 
  -5 -11   6       90.46       81.08      3.73 o 
  -4 -11   6       70.29       56.93      3.62 o 
  -3 -11   6        4.54        6.19      1.56 o 
  -2 -11   6      107.03      122.86      8.60 o 
  -1 -11   6      113.26       98.65      7.63 o 
   0 -11   6       12.97       15.10      2.78 o 
   1 -11   6      191.91      181.49      7.74 o 
  -6 -10   6      698.17      685.61     15.78 o 
  -5 -10   6        1.38        0.66      0.67 o 
  -4 -10   6        2.37        3.85      1.00 o 
  -3 -10   6        7.90        9.72      1.91 o 
  -2 -10   6      176.24      175.85      7.32 o 
  -1 -10   6        0.00        2.58      1.61 o 
   0 -10   6       15.18       15.31      3.27 o 
   1 -10   6      171.41      161.99      8.98 o 
  -7  -9   6       30.48       33.09      3.20 o 
  -6  -9   6       61.47       65.88      3.98 o 
  -5  -9   6       38.88       60.17      6.59 o 
  -4  -9   6     3046.84     3084.05     31.43 o 
  -3  -9   6        8.02       11.86      2.18 o 
  -2  -9   6       13.06       14.63      2.23 o 
  -1  -9   6        2.98       10.04      1.97 o 
   0  -9   6       73.29       66.15      4.48 o 
   1  -9   6       60.46       41.42      5.15 o 
   2  -9   6       21.50       15.70      2.78 o 
  -7  -8   6        0.60        0.97      0.92 o 
  -6  -8   6        3.39        5.01      1.38 o 
  -5  -8   6        1.70        4.04      1.32 o 
  -4  -8   6      299.09      328.46     10.25 o 
  -3  -8   6      680.83      749.90     15.31 o 
  -2  -8   6      395.56      358.48      8.04 o 
  -1  -8   6       48.91       38.52      2.70 o 
   0  -8   6      117.47      137.25      6.49 o 
   1  -8   6       80.56       71.67      4.66 o 
   2  -8   6      519.66      469.42     20.70 o 
   3  -8   6       44.95       54.90      5.14 o 
   4  -8   6      283.28      274.01      9.67 o 
  -7  -7   6        0.57        1.35      0.97 o 
  -6  -7   6       16.09       18.62      2.39 o 
  -5  -7   6       47.00       49.54      3.93 o 
  -4  -7   6       52.23       63.25      3.57 o 
  -3  -7   6      238.93      229.01      6.49 o 
  -2  -7   6      594.44      571.01      9.85 o 
  -1  -7   6      328.13      328.79      6.50 o 
   0  -7   6       23.26       20.77      1.98 o 
   1  -7   6       36.83       40.12      2.82 o 
   2  -7   6       25.21       19.21      2.31 o 
   3  -7   6       24.77       27.84      2.72 o 
   4  -7   6      489.39      469.74     14.99 o 
   5  -7   6        2.05        1.89      0.82 o 
  -8  -6   6       20.06       18.85      2.20 o 
  -7  -6   6       62.24       64.98      5.44 o 
  -6  -6   6        5.93        7.75      1.57 o 
  -5  -6   6       17.05       20.40      2.53 o 
  -4  -6   6      786.70      871.19     18.87 o 
  -3  -6   6       17.26       17.22      1.74 o 
  -2  -6   6       53.43       63.12      5.16 o 
  -1  -6   6        6.71       50.89      4.50 o 
   0  -6   6      548.25      526.28     15.09 o 
   1  -6   6      487.20      453.91     13.75 o 
   2  -6   6       38.69       49.04      3.10 o 
   3  -6   6      204.11      184.10      7.24 o 
   4  -6   6       42.53       44.38      5.08 o 
   5  -6   6       63.52       69.59      5.42 o 
  -8  -5   6        4.25        5.11      1.32 o 
  -7  -5   6       13.39       15.69      1.92 o 
  -6  -5   6      290.09      303.76      8.22 o 
  -5  -5   6        2.97       11.62      1.95 o 
  -4  -5   6      631.79      663.87     16.32 o 
  -3  -5   6       21.94       73.29      5.97 o 
  -2  -5   6     1796.73     1955.82     27.52 o 
  -1  -5   6      214.95      228.78      8.77 o 
   0  -5   6        0.01        0.19      0.57 o 
   1  -5   6      728.42      666.99     16.81 o 
   2  -5   6      847.42      805.23     10.73 o 
   3  -5   6     1665.05     1605.09     32.63 o 
   4  -5   6     1187.19     1229.93     27.36 o 
   5  -5   6       28.19       27.35      3.90 o 
   6  -5   6       57.30       52.81      3.91 o 
  -8  -4   6        0.91        1.46      0.51 o 
  -7  -4   6        8.00        5.10      1.10 o 
  -6  -4   6       29.33       34.33      2.94 o 
  -5  -4   6      317.29      297.96      6.66 o 
  -4  -4   6      502.06      522.25     15.94 o 
  -3  -4   6      672.14      653.15     16.50 o 
  -2  -4   6      156.60      212.04      8.70 o 
  -1  -4   6      207.07      210.88      8.31 o 
   0  -4   6      849.72      979.78     13.22 o 
   1  -4   6        3.17       20.65      2.91 o 
   2  -4   6      208.31      225.15     10.01 o 
   3  -4   6       24.68       30.05      2.48 o 
   4  -4   6      328.84      364.94     14.97 o 
   5  -4   6     1030.06     1063.10     16.18 o 
   6  -4   6       74.03       64.78      3.22 o 
  -8  -3   6      144.97      171.62      4.57 o 
  -7  -3   6        1.19        3.20      1.60 o 
  -6  -3   6        5.25        4.46      2.02 o 
  -5  -3   6      323.10      295.70      7.91 o 
  -4  -3   6      253.13      248.03     10.50 o 
  -3  -3   6        1.92       20.97      3.13 o 
  -2  -3   6     2780.08     2977.34     31.05 o 
  -1  -3   6      214.58      249.89      8.68 o 
   0  -3   6       24.07       19.33      2.33 o 
   1  -3   6       89.70       76.09      9.59 o 
   2  -3   6     2259.67     2269.66     29.30 o 
   3  -3   6        5.44        8.88      1.25 o 
   4  -3   6       25.06       31.85      2.98 o 
   5  -3   6        7.90        8.52      2.40 o 
   6  -3   6        9.32        9.43      1.47 o 
  -8  -2   6     1364.89     1388.37     20.07 o 
  -7  -2   6        0.20        3.58      1.65 o 
  -6  -2   6      283.16      303.03     12.74 o 
  -5  -2   6       22.64       32.73      2.75 o 
  -4  -2   6       64.95       69.68      5.42 o 
  -3  -2   6       76.19      100.97      6.03 o 
  -2  -2   6      666.65      719.34     14.70 o 
  -1  -2   6      326.38      310.27      9.46 o 
   0  -2   6     3066.26     2729.70     25.91 o 
   1  -2   6      127.53      134.35     11.62 o 
   2  -2   6      340.45      304.18     52.89 o 
   3  -2   6      810.51      743.27     18.08 o 
   4  -2   6     1292.17     1372.80     27.07 o 
   5  -2   6        0.02        0.46      1.09 o 
   6  -2   6        1.54        0.86      0.94 o 
   7  -2   6        1.64        0.21      0.68 o 
  -8  -1   6     1144.45     1182.56     18.46 o 
  -7  -1   6        5.04        2.09      1.10 o 
  -6  -1   6      224.13      234.15      7.59 o 
  -5  -1   6       48.89       53.19      2.79 o 
  -4  -1   6      285.23      333.18      7.89 o 
  -3  -1   6        0.19       33.54      3.46 o 
  -2  -1   6      431.86      484.48     11.41 o 
  -1  -1   6      274.92      282.66      8.30 o 
   0  -1   6       12.56       13.85      1.84 o 
   1  -1   6      599.93      804.91     36.88 o 
   2  -1   6     2212.84     2095.92     74.48 o 
   3  -1   6        2.80       34.48      8.77 o 
   4  -1   6      974.83      972.53     42.15 o 
   5  -1   6        4.60        4.15      1.68 o 
   6  -1   6       87.11       92.85      6.98 o 
   7  -1   6      103.89      108.25      4.25 o 
  -8   0   6       28.00       24.58      2.60 o 
  -7   0   6        4.07        3.84      1.42 o 
  -6   0   6        5.37        6.78      1.51 o 
  -5   0   6      108.54       99.69      5.17 o 
  -4   0   6     2407.35     2529.06     21.32 o 
  -3   0   6       70.17       57.69      4.09 o 
  -2   0   6     1464.41     1596.77     19.85 o 
  -1   0   6      150.16      164.67      6.08 o 
   0   0   6    11514.99    10971.74     48.81 o 
   1   0   6      319.92      319.18      5.49 o 
   2   0   6      489.09      526.17      7.69 o 
   3   0   6      191.45      206.11      5.63 o 
   4   0   6      189.30      186.85      7.98 o 
   5   0   6      289.61      273.06     17.76 o 
   6   0   6        5.87        8.86      2.26 o 
   7   0   6       17.45       14.80      2.21 o 
  -8   1   6       36.20       29.27      2.63 o 
  -7   1   6        0.01       -1.15      1.14 o 
  -6   1   6       36.05       44.74      4.82 o 
  -5   1   6       17.65       16.81      1.41 o 
  -4   1   6       39.10       34.74      2.47 o 
  -3   1   6       19.30       50.08      3.79 o 
  -2   1   6        5.99        4.35      1.13 o 
  -1   1   6      185.89      221.63      6.55 o 
   0   1   6        0.90        2.47      0.57 o 
   1   1   6      492.28      440.68      9.85 o 
   2   1   6      172.39      184.85      4.35 o 
   3   1   6      220.57      260.72      8.70 o 
   4   1   6      225.91      212.18      8.56 o 
   5   1   6      124.07      110.02      4.76 o 
   6   1   6      371.40      379.70      9.87 o 
   7   1   6       50.43       51.01      4.25 o 
  -7   2   6       12.56       10.44      1.50 o 
  -6   2   6       31.81       44.60      4.88 o 
  -5   2   6        3.94       10.87      3.75 o 
  -4   2   6      144.86      178.98      8.87 o 
  -3   2   6      589.92      534.26      8.40 o 
  -2   2   6     1263.20     1308.90     15.85 o 
  -1   2   6        3.76       86.33      3.64 o 
   0   2   6      370.59      428.37     25.15 o 
   1   2   6      569.95      467.46      5.44 o 
   2   2   6     1728.64     1712.49      9.77 o 
   3   2   6      448.07      388.94     10.12 o 
   4   2   6      236.82      223.50      8.70 o 
   5   2   6        0.32       11.84      1.67 o 
   6   2   6       24.61       27.06      2.73 o 
   7   2   6      119.97      130.03      4.99 o 
   8   2   6       25.86       32.08      2.88 o 
  -7   3   6       23.16       27.97      3.12 o 
  -6   3   6        9.04        7.51      1.96 o 
  -5   3   6       49.52       46.78      6.09 o 
  -4   3   6      516.99      525.75     10.71 o 
  -3   3   6        0.05        5.88      1.76 o 
  -2   3   6      202.89      230.74      5.10 o 
  -1   3   6      266.21      264.48      9.81 o 
   0   3   6        1.02       39.46      3.30 o 
   1   3   6      693.48      659.59      7.10 o 
   2   3   6        9.37       15.18      1.34 o 
   3   3   6        9.93       16.18      2.12 o 
   4   3   6      547.32      554.03     13.55 o 
   5   3   6      176.38      164.40      7.41 o 
   6   3   6       17.09       11.79      2.13 o 
   7   3   6        0.84        1.23      1.05 o 
   8   3   6       11.47       12.25      1.26 o 
  -7   4   6       13.19       11.11      1.27 o 
  -6   4   6      544.74      541.50     16.49 o 
  -5   4   6        3.31        3.85      1.28 o 
  -4   4   6      124.69      100.67      4.06 o 
  -3   4   6      605.08      564.09     14.72 o 
  -2   4   6      710.49      819.64     11.19 o 
  -1   4   6       30.30       30.19      1.39 o 
   0   4   6     1381.88     1522.74     17.21 o 
   1   4   6       94.45       87.75      7.76 o 
   2   4   6     1022.88      995.70     19.51 o 
   3   4   6      571.85      472.40      6.80 o 
   4   4   6     2807.42     2720.39     30.03 o 
   5   4   6       94.44       87.66      6.10 o 
   6   4   6      603.87      579.53     14.12 o 
   7   4   6        5.23        5.69      1.87 o 
   8   4   6        2.69        2.97      0.79 o 
  -7   5   6       21.10       19.46      2.16 o 
  -6   5   6      359.52      333.38      8.36 o 
  -5   5   6      129.95      116.05      6.58 o 
  -4   5   6      101.65      111.96      5.18 o 
  -3   5   6        0.50        3.67      1.87 o 
  -2   5   6     1102.95     1185.62     19.71 o 
  -1   5   6       20.51       22.07      1.69 o 
   0   5   6       10.18       11.48      0.79 o 
   1   5   6       14.17       12.48      1.14 o 
   2   5   6      192.39      197.51      4.45 o 
   3   5   6        4.15       38.86      2.24 o 
   4   5   6        1.87        3.34      1.42 o 
   5   5   6      261.09      259.29      9.36 o 
   6   5   6      528.16      467.18     10.93 o 
   7   5   6       53.82       59.52      5.82 o 
   8   5   6       50.11       68.92      3.06 o 
  -6   6   6        8.91        7.69      1.90 o 
  -5   6   6       39.76       39.68      4.85 o 
  -4   6   6       35.86       32.42      3.06 o 
  -3   6   6       57.29       50.57      2.86 o 
  -2   6   6     2804.04     2829.68     62.02 o 
  -1   6   6      100.57       92.20      3.53 o 
   0   6   6    11737.46    12667.14     57.96 o 
   1   6   6       10.97        9.82      1.07 o 
   2   6   6      478.76      543.71      7.88 o 
   3   6   6       66.58       69.17      3.00 o 
   4   6   6      240.63      292.73     25.68 o 
   5   6   6        2.99        2.51      0.83 o 
   6   6   6        0.82        3.34      1.61 o 
   7   6   6        3.20        1.60      0.86 o 
   8   6   6     1339.31     1389.14     21.30 o 
  -6   7   6       28.97       27.16      3.07 o 
  -5   7   6       56.65       56.52      3.95 o 
  -4   7   6        1.88        2.46      1.27 o 
  -3   7   6        1.16        5.47      1.43 o 
  -2   7   6      334.46      322.73      5.89 o 
  -1   7   6        5.76        7.45      1.86 o 
   0   7   6        6.55        7.34      1.66 o 
   1   7   6       45.13       46.60      2.29 o 
   2   7   6     1038.67     1039.38     13.12 o 
   3   7   6       67.03       79.08      3.50 o 
   4   7   6      495.08      454.40      7.39 o 
   5   7   6      131.44      130.98      5.56 o 
   6   7   6       84.91       85.60      6.68 o 
   7   7   6        1.20        1.95      0.76 o 
   8   7   6      778.30      794.54     15.93 o 
  -5   8   6       20.62       22.37      2.36 o 
  -4   8   6       59.70       69.40      4.60 o 
  -3   8   6        0.40        0.42      0.90 o 
  -2   8   6      112.99      117.94      4.55 o 
  -1   8   6       98.42       89.86      6.22 o 
   0   8   6     2050.33     2052.33     27.63 o 
   1   8   6        8.90        7.05      1.63 o 
   2   8   6     2479.01     2307.90     27.40 o 
   3   8   6       75.62       75.74      3.50 o 
   4   8   6      142.85      129.08      4.13 o 
   5   8   6        0.01        3.54      1.92 o 
   6   8   6       42.41       51.46      5.38 o 
   7   8   6        2.60        2.03      0.75 o 
   8   8   6        9.81        8.84      1.70 o 
  -5   9   6       37.83       37.44      2.63 o 
  -4   9   6        5.82        7.06      1.48 o 
  -3   9   6        0.00        3.13      1.43 o 
  -2   9   6      631.34      665.37     13.98 o 
  -1   9   6        4.15       21.80      3.91 o 
   0   9   6        1.52        2.52      1.05 o 
   1   9   6        7.65       12.20      1.48 o 
   2   9   6      319.57      315.89     14.13 o 
   3   9   6       46.76       39.75      2.11 o 
   4   9   6       31.29       39.47      2.12 o 
   5   9   6        7.55        3.45      1.62 o 
   6   9   6       11.56       11.82      2.55 o 
   7   9   6        0.05       -0.60      0.84 o 
  -4  10   6      322.42      330.74      8.50 o 
  -3  10   6       91.19       94.38      5.19 o 
  -2  10   6     5829.52     5998.24     42.16 o 
  -1  10   6      407.32      401.19      8.73 o 
   0  10   6     5143.43     5349.33     37.06 o 
   1  10   6      285.52      256.75      7.49 o 
   2  10   6      206.29      199.75      5.81 o 
   3  10   6      122.80      116.68      3.83 o 
   4  10   6       89.45       79.56      4.89 o 
   5  10   6        0.20        0.89      1.38 o 
   6  10   6      757.47      763.20     20.45 o 
   7  10   6        0.65        0.60      0.55 o 
  -4  11   6       21.44       18.88      2.75 o 
  -3  11   6        5.07        5.50      1.98 o 
  -2  11   6      106.71      103.75      5.38 o 
  -1  11   6        0.84       12.12      2.41 o 
   0  11   6       37.96       36.95      3.67 o 
   1  11   6      503.61      515.32     12.93 o 
   2  11   6     1010.38      996.20     17.87 o 
   3  11   6       11.48        8.62      1.57 o 
   4  11   6        6.65        5.66      1.49 o 
   5  11   6       66.83       64.45      6.17 o 
   6  11   6      318.09      260.47     52.13 o 
   7  11   6        2.30        3.53      0.83 o 
  -3  12   6       74.06       61.62      5.06 o 
  -2  12   6        8.38        7.10      1.31 o 
  -1  12   6        0.42        0.88      0.73 o 
   0  12   6        5.11        7.01      1.60 o 
   1  12   6      133.79      123.03      6.47 o 
   2  12   6     6187.70     6372.19     46.43 o 
   3  12   6       93.83       86.38      5.03 o 
   4  12   6       25.29       31.77      3.17 o 
   5  12   6        7.45        9.90      2.47 o 
   6  12   6       21.47       28.42      3.63 o 
   7  12   6       17.50       19.67      2.42 o 
  -2  13   6      166.23      169.56      7.34 o 
   0  13   6       11.08        9.64      2.35 o 
   1  13   6       52.47       60.19      6.04 o 
   2  13   6       95.93      101.28      8.73 o 
   3  13   6       40.55       38.10      5.51 o 
   4  13   6       22.05       22.87      3.28 o 
   5  13   6        9.17        8.23      2.08 o 
   6  13   6       27.60       27.43      3.19 o 
   5  14   6        6.37        4.51      1.31 o 
  -4 -12   7       81.32       68.70      4.31 o 
  -3 -12   7        0.57        3.53      1.51 o 
  -2 -12   7        0.21        3.39      1.53 o 
  -1 -12   7       84.22      117.87      6.39 o 
  -5 -11   7      388.10      347.75     16.87 o 
  -4 -11   7       37.57       26.55      2.38 o 
  -3 -11   7      164.34      146.46      5.71 o 
  -2 -11   7        0.04        1.13      1.44 o 
  -1 -11   7       56.17       80.66      6.63 o 
   0 -11   7      280.19      267.92     10.69 o 
   1 -11   7       83.69      101.08      5.20 o 
  -6 -10   7       99.81      101.85      5.66 o 
  -5 -10   7        0.56        1.30      1.55 o 
  -4 -10   7       23.92       27.16      2.70 o 
  -3 -10   7      196.53      170.64      7.63 o 
  -2 -10   7       46.84       46.26      3.70 o 
  -1 -10   7       41.06       38.83      5.57 o 
   0 -10   7        1.42        2.30      1.69 o 
   1 -10   7      281.51      297.07     11.50 o 
  -6  -9   7       15.23       14.36      2.57 o 
  -5  -9   7      525.33      551.87     12.47 o 
  -4  -9   7        3.46        5.29      1.20 o 
  -3  -9   7       31.50       36.96      2.92 o 
  -2  -9   7      289.19      278.07      9.46 o 
  -1  -9   7      137.27      108.22      5.94 o 
   0  -9   7      198.74      198.82      7.73 o 
   1  -9   7       14.67       14.49      3.04 o 
   2  -9   7       27.89       21.18      3.02 o 
  -7  -8   7        1.84        2.91      1.17 o 
  -6  -8   7       19.10       23.18      2.47 o 
  -5  -8   7        1.83       -0.58      0.96 o 
  -4  -8   7      261.65      274.67      7.40 o 
  -3  -8   7      500.66      700.98     17.26 o 
  -2  -8   7      149.97      160.96      7.05 o 
  -1  -8   7        7.11        9.20      1.94 o 
   0  -8   7       19.56       15.26      2.34 o 
   1  -8   7       52.72       40.27      5.06 o 
   2  -8   7        3.72        2.92      1.84 o 
   3  -8   7        5.58        7.39      1.91 o 
  -7  -7   7       49.91       51.66      4.45 o 
  -6  -7   7       86.03       95.02      4.97 o 
  -5  -7   7       29.00       27.47      3.04 o 
  -4  -7   7        5.70       12.17      2.50 o 
  -3  -7   7      292.32      301.07      7.66 o 
  -2  -7   7     1778.61     1744.86     18.32 o 
  -1  -7   7      154.88      300.53      7.61 o 
   0  -7   7       62.05       60.51      3.41 o 
   1  -7   7       16.77       17.12      2.47 o 
   2  -7   7      151.84      142.99      6.33 o 
   3  -7   7       32.11       31.04      2.94 o 
   4  -7   7      168.19      156.68      8.00 o 
  -7  -6   7       95.72      104.85      6.56 o 
  -6  -6   7       24.19       22.99      2.48 o 
  -5  -6   7      554.30      541.77     17.03 o 
  -4  -6   7       11.02        9.63      1.46 o 
  -3  -6   7       42.11       39.06      2.72 o 
  -2  -6   7      191.73      173.03      5.39 o 
  -1  -6   7       25.30       24.23      1.69 o 
   0  -6   7      247.07      273.46      6.91 o 
   1  -6   7     2037.31     1875.07     18.68 o 
   2  -6   7       58.96       69.04      4.45 o 
   3  -6   7      124.30      125.57      5.95 o 
   4  -6   7       15.12       14.68      2.98 o 
   5  -6   7        1.21        3.34      1.37 o 
  -8  -5   7        5.17        6.94      1.22 o 
  -7  -5   7      105.10      102.06      5.91 o 
  -6  -5   7      328.93      324.11      8.90 o 
  -5  -5   7      342.62      354.69      9.91 o 
  -4  -5   7       19.57       21.74      2.00 o 
  -3  -5   7      120.46      143.27      4.85 o 
  -2  -5   7       39.46       60.52      5.23 o 
  -1  -5   7        0.40        1.27      1.19 o 
   0  -5   7      932.58      898.94     19.30 o 
   1  -5   7        0.41        2.18      0.87 o 
   2  -5   7      630.06      645.41     14.66 o 
   3  -5   7     4955.82     4707.16    105.45 o 
   4  -5   7       42.92       41.48      5.07 o 
   5  -5   7      166.42      176.91      9.10 o 
  -8  -4   7       22.32       19.19      1.54 o 
  -7  -4   7        2.95        3.58      0.88 o 
  -6  -4   7      123.62      129.09      5.76 o 
  -5  -4   7       38.24       47.36      3.01 o 
  -4  -4   7      543.89      566.58      8.10 o 
  -3  -4   7       14.65       13.06      2.45 o 
  -2  -4   7     3369.00     3415.52     36.98 o 
  -1  -4   7       65.04       76.19      5.34 o 
   0  -4   7        2.94        4.68      0.91 o 
   1  -4   7       57.11       46.62      4.38 o 
   2  -4   7      167.47      151.15      4.35 o 
   3  -4   7      328.35      368.15      8.38 o 
   4  -4   7       74.02       85.00      5.33 o 
   5  -4   7     1211.55     1234.74     25.73 o 
   6  -4   7       60.27       63.72      4.68 o 
  -8  -3   7      120.19       95.59      3.08 o 
  -7  -3   7       25.75       25.69      2.34 o 
  -6  -3   7      286.46      312.58     10.15 o 
  -5  -3   7       29.52       32.90      2.05 o 
  -4  -3   7       67.44       78.31      6.12 o 
  -3  -3   7       67.31      107.93      7.01 o 
  -2  -3   7     1438.95     1462.55     23.26 o 
  -1  -3   7       12.88       15.97      2.55 o 
   0  -3   7      434.49      372.29     11.06 o 
   1  -3   7       57.18       55.27      6.34 o 
   2  -3   7      241.97      241.74      9.93 o 
   3  -3   7       52.05       50.46      3.00 o 
   4  -3   7        0.88        2.66      1.11 o 
   5  -3   7       15.57       11.02      2.57 o 
   6  -3   7       28.97       39.49      3.55 o 
  -8  -2   7     1352.60     1284.84     18.17 o 
  -7  -2   7       17.98       22.13      2.19 o 
  -6  -2   7      119.13      131.47      5.93 o 
  -5  -2   7        2.34        4.35      0.95 o 
  -4  -2   7       14.19       23.69      3.32 o 
  -3  -2   7       27.08       26.04      3.30 o 
  -2  -2   7      540.32      631.19     14.71 o 
  -1  -2   7      276.01      364.81     10.96 o 
   0  -2   7        3.47        2.97      0.92 o 
   1  -2   7      142.76       89.39     10.12 o 
   2  -2   7     2490.28     2013.77    274.13 o 
   3  -2   7      169.21      174.55      6.53 o 
   4  -2   7       10.98       19.37      5.27 o 
   5  -2   7        2.27        2.86      1.53 o 
   6  -2   7       28.06       26.90      3.57 o 
   7  -2   7        0.51        0.15      0.39 o 
  -8  -1   7      659.86      589.36     12.35 o 
  -7  -1   7       11.08       28.78      3.83 o 
  -6  -1   7       11.46       15.39      2.72 o 
  -5  -1   7        0.19        6.95      1.50 o 
  -4  -1   7      300.41      295.14     11.09 o 
  -3  -1   7      284.33      257.74      9.63 o 
  -2  -1   7     4875.94     5487.70     41.70 o 
  -1  -1   7      125.10      107.04      5.62 o 
   0  -1   7     8694.40     9116.56     50.80 o 
   1  -1   7      714.47      647.43     39.47 o 
   2  -1   7      933.49      880.56     11.87 o 
   3  -1   7       22.46       20.33      1.67 o 
   4  -1   7      100.06       94.86      5.10 o 
   5  -1   7       56.82       79.72      4.79 o 
   6  -1   7       29.32       25.62      3.68 o 
   7  -1   7        6.36        6.91      1.01 o 
  -8   0   7      451.10      477.16     10.74 o 
  -7   0   7       10.21       16.98      3.03 o 
  -6   0   7     1646.40     1645.78     27.58 o 
  -5   0   7      274.12      282.94      6.65 o 
  -4   0   7       37.30       40.69      2.86 o 
  -3   0   7       67.53       60.86      4.46 o 
  -2   0   7       51.70       70.83      4.52 o 
  -1   0   7      285.72      261.63      8.28 o 
   0   0   7       31.49       29.74      2.86 o 
   1   0   7       96.55      120.58      4.35 o 
   2   0   7      313.38      359.68     11.87 o 
   3   0   7      660.19      654.75     10.52 o 
   4   0   7      455.22      467.20      9.61 o 
   5   0   7      126.34      129.37      6.14 o 
   6   0   7        1.15        2.17      1.22 o 
   7   0   7        0.58        0.45      0.74 o 
  -7   1   7        2.11        1.87      0.99 o 
  -6   1   7      396.05      384.52     13.70 o 
  -5   1   7        5.16        3.62      1.01 o 
  -4   1   7       33.04       42.75      2.85 o 
  -3   1   7      815.55      704.62     14.21 o 
  -2   1   7      438.79      446.65     10.80 o 
  -1   1   7        0.02       64.82      4.12 o 
   0   1   7    16914.53    17217.30     65.14 o 
   1   1   7       26.12       54.53      2.36 o 
   2   1   7     4658.30     4542.72     68.45 o 
   3   1   7       41.71       27.24      2.10 o 
   4   1   7        9.71       11.92      1.66 o 
   5   1   7      279.10      278.40      8.86 o 
   6   1   7      281.58      277.13     12.27 o 
   7   1   7       22.15       26.23      3.11 o 
  -7   2   7        3.65        4.37      1.57 o 
  -6   2   7       44.70       45.16      4.79 o 
  -5   2   7      162.12      161.71      6.36 o 
  -4   2   7       99.24       98.21      4.59 o 
  -3   2   7        0.22       27.17     11.49 o 
  -2   2   7     3150.38     3303.63     28.09 o 
  -1   2   7      966.43      865.56     84.82 o 
   0   2   7        1.76        3.19      0.65 o 
   1   2   7      635.11      569.43      6.96 o 
   2   2   7        2.34        9.58      3.05 o 
   3   2   7       22.83       35.50      3.77 o 
   4   2   7       18.59       24.15      3.03 o 
   5   2   7      206.63      190.04      5.70 o 
   6   2   7       97.40       93.61      4.02 o 
   7   2   7        0.26        2.87      0.81 o 
  -7   3   7        0.32        0.05      0.42 o 
  -6   3   7       34.86       32.30      4.06 o 
  -5   3   7        3.50        3.78      2.22 o 
  -4   3   7      753.55      774.54     30.12 o 
  -3   3   7       37.99       43.77      4.20 o 
  -2   3   7      685.79      767.44     11.09 o 
  -1   3   7        0.17        5.93      0.93 o 
   0   3   7    13768.67    15236.86    306.04 o 
   1   3   7      137.03      157.54     11.24 o 
   2   3   7      291.96      295.51      6.42 o 
   3   3   7        0.07        2.69      1.12 o 
   4   3   7      384.63      345.72     11.34 o 
   5   3   7        9.47       10.33      1.40 o 
   6   3   7      268.62      271.40      8.48 o 
   7   3   7        0.00        0.20      0.51 o 
   8   3   7       13.35       14.44      1.94 o 
  -7   4   7        0.93        1.90      0.56 o 
  -6   4   7        0.19        0.80      0.75 o 
  -5   4   7       69.40       72.08      4.48 o 
  -4   4   7      399.52      406.70     10.97 o 
  -3   4   7       81.21      102.01      6.48 o 
  -2   4   7     1264.80     1424.18     17.53 o 
  -1   4   7       24.53       34.38      1.65 o 
   0   4   7        2.37        3.57      0.72 o 
   1   4   7       57.85       54.85      2.33 o 
   2   4   7     2781.28     2781.82     91.05 o 
   3   4   7       40.77       89.03      5.32 o 
   4   4   7       69.96       66.36      4.98 o 
   5   4   7       98.49       83.57      7.30 o 
   6   4   7       61.72       66.77      3.30 o 
   7   4   7        1.13        0.63      0.78 o 
   8   4   7       55.90       74.10      4.00 o 
  -7   5   7        0.06       -0.58      0.68 o 
  -6   5   7        4.92        2.31      0.72 o 
  -5   5   7       10.52        9.86      1.78 o 
  -4   5   7      421.89      418.69      9.38 o 
  -3   5   7        1.03        2.05      0.69 o 
  -2   5   7     1227.69     1393.64     42.08 o 
  -1   5   7       41.24       38.68      2.33 o 
   0   5   7     8535.82    10180.19     70.45 o 
   1   5   7       69.25       64.63      2.63 o 
   2   5   7      623.56      654.05     11.16 o 
   3   5   7      298.64      279.78      5.72 o 
   4   5   7        3.46        5.91      1.71 o 
   5   5   7        8.88       22.00      2.14 o 
   6   5   7       83.50       86.46      3.83 o 
   7   5   7        6.34       10.54      2.52 o 
   8   5   7      160.90      144.14      5.27 o 
  -6   6   7       27.17       24.10      2.17 o 
  -5   6   7       26.01       25.74      4.09 o 
  -4   6   7        4.50        3.69      1.03 o 
  -3   6   7       32.46       30.87      2.35 o 
  -2   6   7       22.12       29.03      2.33 o 
  -1   6   7        3.89        4.40      0.85 o 
   0   6   7        3.02        3.64      0.72 o 
   1   6   7       48.44       45.39      2.30 o 
   2   6   7     1337.21     1382.88     27.77 o 
   3   6   7      113.07      103.89      3.75 o 
   4   6   7      130.98       97.23     22.18 o 
   5   6   7       30.61       29.98      2.71 o 
   6   6   7     1389.04     1237.33     48.15 o 
   7   6   7      185.62      176.52      6.05 o 
   8   6   7     1135.60     1122.26     17.97 o 
  -6   7   7       11.17       10.31      2.15 o 
  -5   7   7        0.72        0.25      0.71 o 
  -4   7   7      909.90      880.04     17.98 o 
  -3   7   7       44.81       37.28      2.55 o 
  -2   7   7      358.78      372.70      6.41 o 
  -1   7   7      124.42      111.67      6.75 o 
   0   7   7      557.49      526.20     13.33 o 
   1   7   7        0.15        1.33      0.61 o 
   2   7   7      820.03      866.20     26.12 o 
   3   7   7      357.67      304.02      6.78 o 
   4   7   7      564.30      590.64     13.35 o 
   5   7   7        0.07        6.02      1.37 o 
   6   7   7      212.30      193.56     10.05 o 
   7   7   7       69.24       64.68      3.81 o 
   8   7   7      493.48      427.24     11.06 o 
  -5   8   7        0.01        0.22      0.63 o 
  -4   8   7       63.05       61.53      4.33 o 
  -3   8   7      108.38      100.06      5.55 o 
  -2   8   7      113.59      103.05      4.31 o 
  -1   8   7        8.63       16.69      1.72 o 
   0   8   7        0.25        2.05      1.10 o 
   1   8   7       15.97       29.51      3.34 o 
   2   8   7        0.65        1.72      1.22 o 
   3   8   7       21.35       18.52      1.52 o 
   4   8   7      431.04      390.57      8.39 o 
   5   8   7        0.52        1.59      1.21 o 
   6   8   7       42.89       42.98      4.85 o 
   7   8   7        3.02        5.00      1.13 o 
   8   8   7      416.91      430.56     10.60 o 
  -5   9   7      117.84      112.80      5.30 o 
  -4   9   7      150.62      155.78      6.50 o 
  -3   9   7      167.75      171.45      7.27 o 
  -2   9   7      966.09      993.12     17.26 o 
  -1   9   7       10.19       17.76      1.84 o 
   0   9   7        3.37        3.06      1.49 o 
   1   9   7       98.62       79.00      4.27 o 
   2   9   7      455.96      406.75      8.25 o 
   3   9   7      154.33      131.88      4.49 o 
   4   9   7      451.05      407.51     16.44 o 
   5   9   7        1.85        3.12      1.71 o 
   6   9   7       11.55        8.21      2.22 o 
   7   9   7       11.93       12.28      1.64 o 
  -4  10   7      157.49      172.45      6.16 o 
  -3  10   7      500.58      504.01     10.34 o 
  -2  10   7      254.18      284.29      9.36 o 
  -1  10   7      672.18      656.76     20.38 o 
   0  10   7       26.57       26.35      2.72 o 
   1  10   7       92.43       86.16      3.90 o 
   2  10   7       93.45       83.19      3.79 o 
   3  10   7        0.37        1.27      0.56 o 
   4  10   7        1.93        1.57      0.76 o 
   5  10   7        3.24        3.28      1.83 o 
   6  10   7       15.64       12.55      2.63 o 
   7  10   7       25.98       30.57      2.40 o 
  -4  11   7       15.40       13.69      2.27 o 
  -3  11   7        8.46        9.60      2.51 o 
  -2  11   7      253.06      283.20      8.87 o 
  -1  11   7      341.72      363.44     10.50 o 
   0  11   7     9480.87     9669.62    214.83 o 
   1  11   7       22.79       68.13      6.56 o 
   2  11   7      860.28      934.37     33.17 o 
   3  11   7        8.03        9.48      1.79 o 
   4  11   7      697.65      684.16     14.50 o 
   5  11   7        7.96        8.84      1.71 o 
   6  11   7        5.57        3.54      1.28 o 
   7  11   7       35.05       32.74      5.13 o 
  -3  12   7       12.08        9.78      2.26 o 
  -2  12   7       14.99       14.21      1.83 o 
  -1  12   7       58.23       52.19      3.84 o 
   0  12   7        0.05        0.92      0.81 o 
   1  12   7      109.75      128.56      6.70 o 
   2  12   7      722.84      741.54     21.03 o 
   3  12   7       97.65      113.26      9.22 o 
   4  12   7       60.63       62.99      4.33 o 
   5  12   7       13.10        9.91      2.40 o 
   6  12   7       57.40       64.39      5.32 o 
  -2  13   7       19.94       12.70      1.93 o 
  -1  13   7       38.59       41.92      4.30 o 
   0  13   7     1036.76     1120.77     24.66 o 
   1  13   7      109.54      102.62      5.76 o 
   2  13   7      174.51      184.10     11.60 o 
   3  13   7        1.24       21.90      4.52 o 
   4  13   7      200.27      222.80      9.96 o 
   5  13   7       10.37       12.34      2.38 o 
   6  13   7       43.28       44.61      3.92 o 
   5  14   7       30.58       28.56      2.91 o 
  -2 -12   8      128.52      159.78      6.85 o 
  -4 -11   8        5.33        7.55      1.79 o 
  -3 -11   8        1.05        5.02      1.84 o 
  -2 -11   8       54.04       41.57      4.42 o 
  -1 -11   8        1.07        2.28      1.29 o 
   0 -11   8        7.53       16.88      2.49 o 
  -5 -10   8        6.02        4.57      1.51 o 
  -4 -10   8       10.95       15.34      1.92 o 
  -3 -10   8       63.55       47.07      3.53 o 
  -2 -10   8        9.28        6.66      1.55 o 
  -1 -10   8       10.10        9.18      1.67 o 
   0 -10   8      559.38      619.24     17.78 o 
   1 -10   8       38.62       37.98      3.89 o 
  -6  -9   8      128.38      113.50      6.45 o 
  -5  -9   8       19.84       25.12      3.73 o 
  -4  -9   8      111.12      106.99      5.28 o 
  -3  -9   8       15.40       19.88      2.51 o 
  -2  -9   8       12.07       12.61      2.17 o 
  -1  -9   8       71.45       64.15      4.53 o 
   0  -9   8        0.35        1.94      0.97 o 
   1  -9   8        9.86        7.27      2.31 o 
   2  -9   8        0.83        0.02      0.80 o 
  -7  -8   8       14.43       16.33      2.17 o 
  -6  -8   8       18.53       19.80      3.07 o 
  -5  -8   8      162.32      170.00      7.02 o 
  -4  -8   8     1683.65     1632.53     20.19 o 
  -3  -8   8      251.30      235.62      8.54 o 
  -2  -8   8      718.30      693.85     14.89 o 
  -1  -8   8       39.22       41.32      3.98 o 
   0  -8   8        4.87        5.12      1.60 o 
   1  -8   8       20.16       21.23      3.95 o 
   2  -8   8        3.42        3.69      1.55 o 
   3  -8   8      293.41      248.36      8.55 o 
  -7  -7   8       37.02       28.67      3.12 o 
  -6  -7   8      253.01      280.06     11.78 o 
  -5  -7   8       11.20       11.17      2.02 o 
  -4  -7   8        0.95        6.39      1.85 o 
  -3  -7   8      261.05      257.17      7.24 o 
  -2  -7   8     5149.64     5029.05     30.75 o 
  -1  -7   8      405.50      384.78      8.66 o 
   0  -7   8       14.25       16.81      2.43 o 
   1  -7   8      229.91      211.03      8.27 o 
   2  -7   8       41.19       35.15      4.67 o 
   3  -7   8       28.24       20.00      2.19 o 
   4  -7   8       37.82       38.33      3.54 o 
  -7  -6   8        0.01       -0.40      0.85 o 
  -6  -6   8      173.09      175.09      9.60 o 
  -5  -6   8       38.84       53.74      4.33 o 
  -4  -6   8       18.77       23.12      2.74 o 
  -3  -6   8      191.92      173.20      4.89 o 
  -2  -6   8      268.60      282.34      6.18 o 
  -1  -6   8       86.79      194.26      6.17 o 
   0  -6   8     3098.53     3172.43     36.57 o 
   1  -6   8       10.06       35.35      2.95 o 
   2  -6   8      245.84      249.70      8.43 o 
   3  -6   8       37.21       36.76      3.20 o 
   4  -6   8       25.97       26.88      3.60 o 
   5  -6   8       18.30       20.37      2.43 o 
  -7  -5   8       50.99       43.25      4.08 o 
  -6  -5   8      220.57      228.01      7.31 o 
  -5  -5   8       23.41       20.81      2.49 o 
  -4  -5   8      516.06      545.34     13.12 o 
  -3  -5   8      256.55      247.35      6.67 o 
  -2  -5   8       10.33       12.38      1.56 o 
  -1  -5   8      168.99      147.65      5.82 o 
   0  -5   8       19.64       24.04      2.22 o 
   1  -5   8     1574.39     1368.75     15.88 o 
   2  -5   8      613.08      767.59     24.64 o 
   3  -5   8      664.56      645.29     18.51 o 
   4  -5   8       15.53       16.76      2.16 o 
   5  -5   8       93.05       92.90      6.09 o 
  -7  -4   8        2.13        3.28      0.89 o 
  -6  -4   8        9.76       10.09      1.65 o 
  -5  -4   8      111.97      108.65      4.33 o 
  -4  -4   8      188.58      194.06      4.92 o 
  -3  -4   8       15.13       19.88      1.81 o 
  -2  -4   8      176.39      183.74      9.12 o 
  -1  -4   8        3.05        5.22      1.60 o 
   0  -4   8      125.74      170.32     62.19 o 
   1  -4   8        8.03       18.48      2.23 o 
   2  -4   8      213.00      214.46      5.41 o 
   3  -4   8       76.26       86.89      5.16 o 
   4  -4   8      451.30      437.86     11.13 o 
   5  -4   8      290.96      303.35     12.20 o 
   6  -4   8       60.40       56.73      3.95 o 
  -8  -3   8      122.76       98.90      4.33 o 
  -7  -3   8       15.64       17.12      1.83 o 
  -6  -3   8        0.36        0.42      0.71 o 
  -5  -3   8       37.29       37.34      2.50 o 
  -4  -3   8      384.97      375.78      6.59 o 
  -3  -3   8      218.00      221.49     10.16 o 
  -2  -3   8      356.76      386.29     12.82 o 
  -1  -3   8      512.59      460.03     13.71 o 
   0  -3   8        5.28        4.78      1.39 o 
   1  -3   8       56.66       46.58      8.24 o 
   2  -3   8       83.70       82.33      3.70 o 
   3  -3   8        0.16        7.91      1.90 o 
   4  -3   8       70.17       66.29      4.47 o 
   5  -3   8       27.76       42.73      4.95 o 
   6  -3   8       40.31       36.36      2.35 o 
  -8  -2   8      115.99      100.91      4.71 o 
  -7  -2   8        0.48       12.58      1.63 o 
  -6  -2   8      172.99      174.68      6.52 o 
  -5  -2   8        0.78        2.66      0.84 o 
  -4  -2   8       36.84       40.73      2.43 o 
  -3  -2   8      268.65      268.89     10.80 o 
  -2  -2   8      815.89     1017.72     19.99 o 
  -1  -2   8      104.43      241.44      9.72 o 
   0  -2   8        5.80        3.43      1.11 o 
   1  -2   8      317.51      280.95     32.91 o 
   2  -2   8       41.16       49.27      7.45 o 
   3  -2   8       35.63       39.02      2.74 o 
   4  -2   8       14.31       14.45      2.18 o 
   5  -2   8       23.42       18.97      2.24 o 
   6  -2   8       13.37       10.08      2.14 o 
  -8  -1   8      140.53      105.73      4.89 o 
  -7  -1   8      157.19      179.10      8.94 o 
  -6  -1   8      230.93      235.55      8.42 o 
  -5  -1   8       14.95       13.31      1.50 o 
  -4  -1   8        0.30        1.26      0.63 o 
  -3  -1   8      372.07      335.75     11.64 o 
  -2  -1   8      491.03      557.08     14.30 o 
  -1  -1   8     2024.66     1972.25     25.91 o 
   0  -1   8      111.32      111.62      6.16 o 
   1  -1   8     2045.54     1849.73     88.55 o 
   2  -1   8      579.88      506.38     11.17 o 
   3  -1   8       86.52       82.39      4.41 o 
   4  -1   8      395.34      411.63     11.07 o 
   5  -1   8      351.22      359.96     10.18 o 
   6  -1   8      254.04      264.87     11.43 o 
   7  -1   8        1.66        1.51      0.60 o 
  -7   0   8       18.60       22.05      3.15 o 
  -6   0   8     4590.69     4876.62     51.34 o 
  -5   0   8       43.42       50.23      3.43 o 
  -4   0   8       62.94       72.67      3.96 o 
  -3   0   8      179.37      150.28      7.46 o 
  -2   0   8       39.36       44.35      3.88 o 
  -1   0   8      351.10      420.72     11.53 o 
   0   0   8      155.68      204.35      8.06 o 
   1   0   8      116.04      339.50     39.17 o 
   2   0   8      654.02      778.34     12.09 o 
   3   0   8       86.34      102.87      4.23 o 
   4   0   8       64.72       63.93      4.37 o 
   5   0   8       37.77       44.67      3.69 o 
   6   0   8      366.12      390.39     14.34 o 
   7   0   8        4.69        3.77      0.83 o 
  -7   1   8        0.04       -0.75      1.01 o 
  -6   1   8       36.20       42.41      4.81 o 
  -5   1   8       44.24       42.24      3.21 o 
  -4   1   8       51.98       40.45      2.31 o 
  -3   1   8        4.50       20.82      2.82 o 
  -2   1   8       45.86       43.91      3.71 o 
  -1   1   8        2.09        6.52      1.58 o 
   0   1   8        1.01        1.77      0.93 o 
   1   1   8      769.36      839.50     51.90 o 
   2   1   8      405.54      436.80      7.56 o 
   3   1   8      244.60      240.02      7.32 o 
   4   1   8      225.23      231.19      6.19 o 
   5   1   8      278.90      256.42      8.83 o 
   6   1   8      247.60      265.34      8.09 o 
   7   1   8       10.60       13.14      2.07 o 
  -7   2   8        0.00        0.19      1.59 o 
  -6   2   8       48.15       43.68      4.77 o 
  -5   2   8       10.48        9.90      2.39 o 
  -4   2   8       86.89       83.15      4.31 o 
  -3   2   8       11.06        8.14      1.18 o 
  -2   2   8      675.23      789.67     14.88 o 
  -1   2   8       37.10       58.52      3.95 o 
   0   2   8    13291.78    12516.74   1092.27 o 
   1   2   8       53.17       36.18      1.58 o 
   2   2   8        2.87        4.25      0.81 o 
   3   2   8      129.76      132.19      4.59 o 
   4   2   8       10.82       20.12      7.90 o 
   5   2   8       70.56       67.43      3.51 o 
   6   2   8        4.98        5.56      1.02 o 
   7   2   8        3.97       13.64      3.14 o 
  -7   3   8       30.93       32.38      3.22 o 
  -6   3   8       60.24       57.51      5.20 o 
  -5   3   8       54.74       58.01      3.91 o 
  -4   3   8       10.87        8.91      1.23 o 
  -3   3   8      221.01      239.02      9.78 o 
  -2   3   8       20.45       22.14      2.34 o 
  -1   3   8      196.03      191.46      6.49 o 
   0   3   8        0.02        1.13      0.97 o 
   1   3   8      298.75      300.86     10.41 o 
   2   3   8      106.72       90.82      5.10 o 
   3   3   8       69.67       70.42      4.94 o 
   4   3   8        4.01        6.08      1.28 o 
   5   3   8       18.31       15.37      1.74 o 
   6   3   8        5.51        5.47      0.96 o 
   7   3   8        9.70        8.06      1.25 o 
  -7   4   8        0.63        0.61      0.39 o 
  -6   4   8        6.02        4.34      1.49 o 
  -5   4   8        9.07       10.68      1.41 o 
  -4   4   8       13.83       17.46      1.79 o 
  -3   4   8       53.89       55.61      4.86 o 
  -2   4   8     4683.79     5318.00     30.83 o 
  -1   4   8      185.30      171.66      4.76 o 
   0   4   8       10.49        3.85      0.80 o 
   1   4   8      180.23      183.41     11.32 o 
   2   4   8      709.52      743.53     36.58 o 
   3   4   8      241.27      244.43      9.05 o 
   4   4   8      118.33      122.34      5.39 o 
   5   4   8        2.39        2.55      1.28 o 
   6   4   8      154.43      150.81      4.97 o 
   7   4   8        0.44        1.75      1.35 o 
  -6   5   8      302.08      306.56      6.44 o 
  -5   5   8      100.86      100.45      4.95 o 
  -4   5   8       23.21       18.91      1.59 o 
  -3   5   8        5.45        8.19      2.45 o 
  -2   5   8     2187.35     2358.02     28.78 o 
  -1   5   8      163.73      156.31      4.76 o 
   0   5   8        1.78        2.29      0.57 o 
   1   5   8      172.53      175.20      4.62 o 
   2   5   8        5.21        9.83      1.12 o 
   3   5   8        1.32        2.98      1.28 o 
   4   5   8       14.75       10.20      1.61 o 
   5   5   8      151.14      137.14     15.86 o 
   6   5   8      395.63      369.42      7.92 o 
   7   5   8      292.91      304.07     12.08 o 
   8   5   8      255.02      255.92      4.99 o 
  -6   6   8      154.77      118.66      4.77 o 
  -5   6   8       23.76       22.83      2.52 o 
  -4   6   8      112.36       82.33      7.41 o 
  -3   6   8      101.93       92.92      3.95 o 
  -2   6   8     1325.64     1480.33     27.86 o 
  -1   6   8      179.98      174.77      5.14 o 
   0   6   8      406.18      445.52      7.64 o 
   1   6   8       21.48       32.35      3.66 o 
   2   6   8     5197.88     5276.15    129.44 o 
   3   6   8      266.39      214.79      7.34 o 
   4   6   8       26.12       20.52      3.04 o 
   5   6   8       20.00       18.78      1.90 o 
   6   6   8     4116.03     3934.81     30.61 o 
   7   6   8      292.69      304.46      7.66 o 
   8   6   8      130.41      115.75      5.26 o 
  -6   7   8       54.65       41.52      3.66 o 
  -5   7   8        2.58        2.18      0.76 o 
  -4   7   8      294.88      261.78      8.83 o 
  -3   7   8       19.97       22.75      2.63 o 
  -2   7   8      191.00      166.33      5.30 o 
  -1   7   8      112.15      119.30      7.31 o 
   0   7   8        1.55        2.44      1.11 o 
   1   7   8       15.28       29.66      3.20 o 
   2   7   8     2083.35     1985.86     23.60 o 
   3   7   8       33.53       35.53      2.40 o 
   4   7   8       36.19       29.72      6.13 o 
   5   7   8       47.22       38.90     11.71 o 
   6   7   8        6.98        8.12      2.12 o 
   7   7   8       34.20       40.07      2.92 o 
  -5   8   8        2.16        1.83      0.81 o 
  -4   8   8      275.23      248.33      8.56 o 
  -3   8   8      156.51      138.33      6.54 o 
  -2   8   8     1218.75     1183.95     14.70 o 
  -1   8   8        0.01        9.55      1.92 o 
   0   8   8     1530.89     1587.53     25.90 o 
   1   8   8       58.68       61.38      4.87 o 
   2   8   8     1567.81     1394.40     14.68 o 
   3   8   8       86.06       74.93      2.81 o 
   4   8   8       20.04       22.06      2.28 o 
   5   8   8       13.04       12.21      2.77 o 
   6   8   8       23.45       18.75      3.19 o 
   7   8   8        0.61       -0.73      0.73 o 
  -5   9   8       97.70       89.74      3.93 o 
  -4   9   8       17.17       18.79      5.79 o 
  -3   9   8      370.02      361.32     10.54 o 
  -2   9   8       41.06       30.64      3.07 o 
  -1   9   8      186.94      161.16      6.88 o 
   0   9   8        0.12        0.55      0.73 o 
   1   9   8      146.43      132.97      5.64 o 
   2   9   8      227.45      183.10      5.21 o 
   3   9   8       48.88       40.52      2.56 o 
   4   9   8       19.62       15.74      1.63 o 
   5   9   8       10.29       14.28      2.98 o 
   6   9   8       65.79       69.77      6.11 o 
   7   9   8       15.13       15.07      1.76 o 
  -4  10   8      817.59      791.05     27.52 o 
  -3  10   8      688.61      678.22     10.80 o 
  -2  10   8       32.84       39.95      4.78 o 
  -1  10   8      126.15      141.52      9.56 o 
   0  10   8     2444.62     2537.86     78.08 o 
   1  10   8       40.94       54.28      3.22 o 
   2  10   8     1032.18     1010.71     14.54 o 
   3  10   8        2.54        2.40      0.64 o 
   4  10   8      195.45      172.39      7.14 o 
   5  10   8        5.91        8.75      2.47 o 
   6  10   8       15.92       15.93      2.84 o 
   7  10   8        5.28        5.87      1.07 o 
  -4  11   8      163.01      161.10      7.69 o 
  -3  11   8        0.44        2.83      0.94 o 
  -2  11   8      707.82      732.23     14.31 o 
  -1  11   8      302.02      307.87     10.99 o 
   0  11   8        2.49        6.30      3.81 o 
   1  11   8      199.55      203.03      8.01 o 
   2  11   8       29.89       24.23      3.96 o 
   3  11   8        7.54       12.27      1.63 o 
   4  11   8      325.42      303.16      9.58 o 
   5  11   8       17.22       17.69      3.21 o 
   6  11   8      218.50      219.06     10.17 o 
   7  11   8        9.16       10.34      1.25 o 
  -3  12   8        0.12        1.26      0.86 o 
  -2  12   8      186.82      186.86      6.48 o 
  -1  12   8        0.07        1.73      0.83 o 
   0  12   8     1586.78     1710.65     22.91 o 
   1  12   8      102.93      105.53      6.01 o 
   2  12   8       23.48       23.76      2.79 o 
   3  12   8        1.16       12.06      3.81 o 
   4  12   8      232.64      223.96      8.03 o 
   5  12   8        7.81        8.15      2.13 o 
   6  12   8      148.47       96.69     24.23 o 
  -2  13   8       39.49       41.54      3.61 o 
  -1  13   8       67.96       65.19      5.36 o 
   0  13   8        0.05        0.48      0.74 o 
   1  13   8       30.96       29.47      4.49 o 
   2  13   8      733.48      773.65     23.51 o 
   3  13   8       50.84       91.69      8.21 o 
   4  13   8       65.17       67.98      4.09 o 
   5  13   8        5.54        7.33      1.84 o 
   6  13   8       35.29       27.52      2.98 o 
   5  14   8       20.56       16.86      2.13 o 
  -4 -11   9       15.60       16.55      1.37 o 
  -3 -11   9      104.15       85.78      3.56 o 
  -2 -11   9       12.70       17.20      2.64 o 
  -1 -11   9       78.14      125.62      6.64 o 
  -5 -10   9        1.72        2.16      1.06 o 
  -4 -10   9       26.33       24.64      2.16 o 
  -3 -10   9        0.47       -0.38      0.74 o 
  -2 -10   9       63.85       75.97      4.29 o 
  -1 -10   9      450.64      448.36     13.67 o 
   0 -10   9      118.15      137.61      7.78 o 
   1 -10   9      391.30      486.85     12.31 o 
  -6  -9   9        5.86        5.87      1.50 o 
  -5  -9   9       13.44       18.25      3.08 o 
  -4  -9   9       30.78       31.85      2.73 o 
  -3  -9   9      104.26      105.82      5.38 o 
  -2  -9   9       23.66       26.08      2.84 o 
  -1  -9   9        4.54        5.09      1.53 o 
   0  -9   9       44.15       49.39      3.68 o 
   1  -9   9       21.81       49.26      5.17 o 
   2  -9   9       18.99       14.65      2.14 o 
  -6  -8   9        3.99        2.71      1.21 o 
  -5  -8   9      145.53      150.36      8.88 o 
  -4  -8   9      310.04      307.27     10.79 o 
  -3  -8   9        1.22        2.42      1.21 o 
  -2  -8   9        0.13        0.41      1.19 o 
  -1  -8   9       10.92       18.58      2.67 o 
   0  -8   9       18.02       16.37      2.49 o 
   1  -8   9       17.49       11.90      2.87 o 
   2  -8   9        2.94        2.92      1.50 o 
   3  -8   9       19.13       18.72      2.13 o 
  -7  -7   9      156.45      147.83      6.25 o 
  -6  -7   9        9.25        9.31      2.28 o 
  -5  -7   9       84.80       82.72      6.87 o 
  -4  -7   9       13.21       11.64      3.01 o 
  -3  -7   9        5.19       96.74      5.75 o 
  -2  -7   9     1344.19     1267.07     19.73 o 
  -1  -7   9       42.35       83.06      5.34 o 
   0  -7   9      405.32      413.43     11.72 o 
   1  -7   9       45.53       40.23      3.71 o 
   2  -7   9       84.80       70.60      6.41 o 
   3  -7   9       13.85       14.60      1.68 o 
   4  -7   9       10.35        7.02      1.22 o 
  -7  -6   9       66.31       65.25      4.49 o 
  -6  -6   9       37.13       42.29      4.56 o 
  -5  -6   9       44.00       46.23      5.30 o 
  -4  -6   9        0.24        3.71      1.63 o 
  -3  -6   9       23.54       23.93      2.65 o 
  -2  -6   9      323.06      333.38      9.75 o 
  -1  -6   9     5485.13     5483.37     43.86 o 
   0  -6   9      190.06      213.52      8.27 o 
   1  -6   9      613.46      577.70     13.86 o 
   2  -6   9       25.65       22.76      3.81 o 
   3  -6   9       34.84       39.84      3.19 o 
   4  -6   9      132.48      130.85      7.01 o 
  -7  -5   9       13.88       10.62      2.00 o 
  -6  -5   9      100.64       93.94      7.90 o 
  -5  -5   9       30.84       32.60      4.34 o 
  -4  -5   9      709.28      696.19     20.84 o 
  -3  -5   9      119.12      111.58      4.65 o 
  -2  -5   9        0.02        1.35      0.70 o 
  -1  -5   9      131.23      139.85      6.13 o 
   0  -5   9      467.38      444.32      9.02 o 
   1  -5   9     2249.28     2572.51     22.66 o 
   2  -5   9      393.59      418.98     11.98 o 
   3  -5   9       78.72       73.78      4.59 o 
   4  -5   9        1.70        2.95      1.00 o 
   5  -5   9       15.58       13.58      2.11 o 
  -7  -4   9       31.88       30.70      2.24 o 
  -6  -4   9       30.35       35.18      2.88 o 
  -5  -4   9      150.70      145.07      6.17 o 
  -4  -4   9      609.60      623.58      9.81 o 
  -3  -4   9       41.42       59.15      2.80 o 
  -2  -4   9      328.59      325.61      8.90 o 
  -1  -4   9       17.26       17.29      2.96 o 
   0  -4   9        2.89        2.69      0.82 o 
   1  -4   9      112.32      104.80      4.39 o 
   2  -4   9      790.35      753.95     13.31 o 
   3  -4   9     2625.35     2504.71     43.74 o 
   4  -4   9       58.96       57.91      4.02 o 
   5  -4   9      164.47      173.41      8.60 o 
  -7  -3   9       11.98        7.94      1.21 o 
  -6  -3   9      100.38      101.15      4.93 o 
  -5  -3   9        1.27        3.30      1.14 o 
  -4  -3   9      144.48      137.78      5.94 o 
  -3  -3   9        6.69       27.54      2.23 o 
  -2  -3   9      425.00      389.21     13.73 o 
  -1  -3   9        7.84       53.41      5.28 o 
   0  -3   9      490.17      372.48     12.99 o 
   1  -3   9        0.05        1.62      0.76 o 
   2  -3   9        0.93        0.39      0.51 o 
   3  -3   9       35.75       32.82      3.25 o 
   4  -3   9       74.84       77.48      4.80 o 
   5  -3   9      222.86      208.81     13.50 o 
   6  -3   9        6.65        5.73      1.50 o 
  -7  -2   9       18.08       20.18      2.91 o 
  -6  -2   9       35.92       40.02      3.11 o 
  -5  -2   9       64.32       61.98      3.92 o 
  -4  -2   9        3.92        4.15      1.06 o 
  -3  -2   9      166.41      208.10     10.04 o 
  -2  -2   9      271.55      274.54     11.06 o 
  -1  -2   9      875.77      734.41     17.89 o 
   0  -2   9       37.18       28.69      3.46 o 
   1  -2   9      614.34      491.22     70.25 o 
   2  -2   9      219.78      224.72      7.37 o 
   3  -2   9       81.86       86.49      4.08 o 
   4  -2   9       83.45       88.29      5.25 o 
   5  -2   9       18.84       18.60      2.26 o 
   6  -2   9       16.46       21.03      1.91 o 
  -7  -1   9       90.76       96.24      6.28 o 
  -6  -1   9     1327.15     1391.21     27.32 o 
  -5  -1   9        0.30        1.55      0.89 o 
  -4  -1   9      593.85      684.06     11.90 o 
  -3  -1   9        2.12        9.77      2.24 o 
  -2  -1   9     1942.78     2190.99     30.15 o 
  -1  -1   9      250.51      430.00     13.09 o 
   0  -1   9     4039.14     3786.14     37.83 o 
   1  -1   9        1.23       86.06      7.78 o 
   2  -1   9      511.47      461.66     16.98 o 
   3  -1   9      443.76      436.57      9.20 o 
   4  -1   9      534.45      536.13     12.93 o 
   5  -1   9      104.61      101.95      5.44 o 
   6  -1   9       35.40       35.75      4.00 o 
  -7   0   9      221.75      232.40      9.59 o 
  -6   0   9     1294.31     1350.10     26.80 o 
  -5   0   9       21.50       24.77      3.74 o 
  -4   0   9      360.76      353.92      7.36 o 
  -3   0   9        5.76       21.65      3.10 o 
  -2   0   9     2728.76     2858.33     33.18 o 
  -1   0   9      278.64      291.97     10.32 o 
   0   0   9        7.76       11.30      2.12 o 
   1   0   9     2416.72     2412.59     39.83 o 
   2   0   9      149.25      168.90     16.65 o 
   3   0   9      287.52      304.37      6.06 o 
   4   0   9      350.90      368.74     13.25 o 
   5   0   9        6.44        4.43      1.34 o 
   6   0   9      236.96      251.52      7.31 o 
   7   0   9       94.75       94.03      3.46 o 
  -7   1   9       10.59        8.83      1.93 o 
  -6   1   9      279.96      335.32     13.17 o 
  -5   1   9       22.70       27.90      3.95 o 
  -4   1   9      624.95      660.73     23.56 o 
  -3   1   9        0.12        4.08      1.36 o 
  -2   1   9      200.25      234.12      9.21 o 
  -1   1   9       56.44       66.23      4.72 o 
   0   1   9     2525.49     3028.41     32.28 o 
   1   1   9       29.79       79.74      9.75 o 
   2   1   9     2205.65     2207.06     37.43 o 
   3   1   9      486.19      501.03     17.59 o 
   4   1   9       70.21       69.86      3.05 o 
   5   1   9        0.73        4.21      1.53 o 
   6   1   9       81.43       85.21      4.56 o 
   7   1   9       12.73        9.73      1.73 o 
  -7   2   9        9.74       13.43      2.24 o 
  -6   2   9       57.63       55.70      5.23 o 
  -5   2   9       10.17       12.86      2.73 o 
  -4   2   9       59.51       58.77      3.05 o 
  -3   2   9        9.13       54.11      4.43 o 
  -2   2   9       33.21       26.64      2.96 o 
  -1   2   9      214.64      203.87      8.01 o 
   0   2   9        0.17        0.76      0.78 o 
   1   2   9      129.42      143.39     10.12 o 
   2   2   9     2666.61     2515.69     18.18 o 
   3   2   9       98.10       86.14      5.74 o 
   4   2   9       17.58       16.59      2.04 o 
   5   2   9       49.06       37.26      3.46 o 
   6   2   9        8.58        9.48      1.65 o 
   7   2   9       85.37       83.23      5.09 o 
  -7   3   9       11.65       14.21      1.28 o 
  -6   3   9      128.03      114.19      4.80 o 
  -5   3   9        5.25        7.57      1.55 o 
  -4   3   9        8.46        7.65      1.18 o 
  -3   3   9      114.64      126.75      7.34 o 
  -2   3   9     2394.62     2385.59     26.48 o 
  -1   3   9        3.80       42.31      6.19 o 
   0   3   9      232.19      225.33     14.12 o 
   1   3   9        1.86       33.28      2.12 o 
   2   3   9      144.76      158.96      7.11 o 
   3   3   9      192.57      178.59      8.22 o 
   4   3   9      670.65      652.31     12.84 o 
   5   3   9       22.20       21.54      2.74 o 
   6   3   9      182.44      182.35      5.68 o 
   7   3   9        3.14        2.00      1.05 o 
  -7   4   9        7.05        4.71      0.68 o 
  -6   4   9       39.29       50.48      3.09 o 
  -5   4   9       34.44       29.10      2.78 o 
  -4   4   9      158.53      158.98      5.49 o 
  -3   4   9       41.96       38.36      3.05 o 
  -2   4   9      299.92      352.10     11.02 o 
  -1   4   9      250.68      237.14      5.98 o 
   0   4   9        0.18        0.90      0.53 o 
   1   4   9      376.96      340.47      8.94 o 
   2   4   9       44.19       33.65      3.31 o 
   3   4   9       11.26        6.03      1.67 o 
   4   4   9      310.37      305.60     11.84 o 
   5   4   9       11.65        8.13      2.26 o 
   6   4   9       13.21       19.57      2.96 o 
   7   4   9       10.94       11.97      1.49 o 
  -6   5   9      202.19      187.59      4.51 o 
  -5   5   9       23.37       27.09      2.14 o 
  -4   5   9       29.49       25.80      2.07 o 
  -3   5   9      184.71      175.19      5.90 o 
  -2   5   9      507.32      660.40     12.83 o 
  -1   5   9       58.14      116.22      4.32 o 
   0   5   9      346.48      342.62      7.13 o 
   1   5   9       35.81       68.62      4.32 o 
   2   5   9     2337.15     2202.04    118.31 o 
   3   5   9      677.18      542.34     14.30 o 
   4   5   9      674.72      608.72     17.71 o 
   5   5   9       48.08       42.27      5.40 o 
   6   5   9     1383.39     1321.32     15.02 o 
   7   5   9       13.68       14.54      1.61 o 
  -6   6   9      163.04      138.23     11.84 o 
  -5   6   9        0.97        2.11      0.99 o 
  -4   6   9     1313.03     1224.07     18.62 o 
  -3   6   9        4.14       10.26      1.53 o 
  -2   6   9     2836.45     3107.94     21.64 o 
  -1   6   9        3.88        5.55      1.67 o 
   0   6   9        0.26       -0.13      0.61 o 
   1   6   9      363.81      385.39     10.72 o 
   2   6   9      257.80      298.21     16.57 o 
   3   6   9      212.41      185.32      8.41 o 
   4   6   9       45.65       40.98      4.53 o 
   5   6   9       23.41       21.86      2.62 o 
   6   6   9      712.45      728.70     11.30 o 
   7   6   9      254.39      265.58      7.68 o 
  -6   7   9        0.11       -0.32      0.58 o 
  -5   7   9        9.24       11.76      1.74 o 
  -4   7   9      405.33      375.51     10.47 o 
  -3   7   9       53.14       50.50      3.88 o 
  -2   7   9      263.57      292.00      8.51 o 
  -1   7   9       34.24       59.66      5.36 o 
   0   7   9      160.77      235.62      9.59 o 
   1   7   9       25.75       16.76      2.44 o 
   2   7   9      332.78      426.15     28.49 o 
   3   7   9        6.40        7.00      1.35 o 
   4   7   9       21.64       17.08      2.19 o 
   5   7   9       40.64       36.76      7.40 o 
   6   7   9      272.72      305.07     14.63 o 
   7   7   9        0.08        8.71      1.89 o 
  -5   8   9       52.93       50.85      3.25 o 
  -4   8   9      123.32      117.59      5.77 o 
  -3   8   9       18.50       16.90      3.58 o 
  -2   8   9      306.97      334.42      9.18 o 
  -1   8   9      182.45      166.52      4.54 o 
   0   8   9        0.23       -0.23      0.92 o 
   1   8   9      220.51      194.66      8.69 o 
   2   8   9     2625.37     2595.52     30.74 o 
   3   8   9        4.69       13.98      1.57 o 
   4   8   9       77.53       76.21      3.71 o 
   5   8   9       67.36       69.35      6.33 o 
   6   8   9       66.55       69.51      6.00 o 
   7   8   9        1.17        0.97      0.73 o 
  -5   9   9       57.29       56.83      3.03 o 
  -4   9   9     1014.41      982.84     15.75 o 
  -3   9   9       30.04       34.42      3.30 o 
  -2   9   9        0.22        2.75      3.07 o 
  -1   9   9        0.19        1.44      0.63 o 
   0   9   9     1238.78     1173.62     22.62 o 
   1   9   9       79.71       77.44      4.43 o 
   2   9   9      147.04      185.98      5.31 o 
   3   9   9      132.76      118.61      7.25 o 
   4   9   9       37.69       29.25      3.23 o 
   5   9   9       31.15       34.62      4.61 o 
   6   9   9       84.34       77.78      6.33 o 
   7   9   9        5.26        3.78      1.19 o 
  -4  10   9     1698.47     1698.88     28.51 o 
  -3  10   9        1.36        1.13      0.82 o 
  -2  10   9      444.00      466.04     11.90 o 
  -1  10   9       57.81       50.40      3.85 o 
   0  10   9        3.81        2.37      1.59 o 
   1  10   9       11.20       10.60      1.74 o 
   2  10   9      277.32      294.17      9.48 o 
   3  10   9       39.02       43.73      3.59 o 
   4  10   9     1174.59     1131.78     18.13 o 
   5  10   9       71.42       83.60      6.92 o 
   6  10   9       23.12       27.83      3.74 o 
   7  10   9        3.99        3.94      1.58 o 
  -4  11   9        1.98        3.10      1.05 o 
  -3  11   9       93.30       87.04      4.23 o 
  -2  11   9     1995.81     2126.44     24.36 o 
  -1  11   9       11.17       15.72      2.37 o 
   0  11   9        5.15        5.01      1.33 o 
   1  11   9        0.63        2.86      1.51 o 
   2  11   9       14.19       15.43      2.22 o 
   3  11   9        6.82        8.10      1.32 o 
   4  11   9      400.77      381.50     10.55 o 
   5  11   9       23.92       28.52      3.96 o 
   6  11   9      244.76      228.85     10.04 o 
   7  11   9        2.49        2.99      0.71 o 
  -3  12   9        1.79        6.24      1.76 o 
  -2  12   9       90.31       97.73      4.67 o 
  -1  12   9       14.52       16.01      2.20 o 
   0  12   9        3.09        2.15      1.06 o 
   1  12   9       89.46       87.63      5.34 o 
   2  12   9      598.00      615.58     13.93 o 
   3  12   9       63.31       55.09      6.31 o 
   4  12   9      161.35      163.72      6.73 o 
   5  12   9       21.94       22.58      3.33 o 
   6  12   9      137.73       99.01     19.35 o 
  -2  13   9        1.33        1.21      1.03 o 
  -1  13   9       37.37       43.45      4.35 o 
   0  13   9      171.43      185.03      8.00 o 
   1  13   9        0.00       -0.16      0.88 o 
   2  13   9     1905.33     2077.62     42.22 o 
   3  13   9        6.96        5.54      2.07 o 
   4  13   9     1252.61     1249.22     16.96 o 
   5  13   9        2.54        4.45      1.44 o 
   6  13   9        0.10        0.86      0.74 o 
   0  14   9        1.03        1.39      0.97 o 
   2  14   9      108.82      130.09      8.75 o 
   3  14   9       57.16       74.72      6.62 o 
   5  14   9        2.21        2.45      0.88 o 
  -4 -10  10       15.24       13.94      2.27 o 
  -3 -10  10        4.61        5.63      1.20 o 
  -2 -10  10       65.91       49.70      3.19 o 
  -1 -10  10       37.72       41.02      3.18 o 
   0 -10  10      111.24      136.44      6.89 o 
  -5  -9  10       46.72       50.64      4.35 o 
  -4  -9  10       15.03       20.32      2.64 o 
  -3  -9  10       73.22       65.00      3.94 o 
  -2  -9  10        9.04        9.92      1.76 o 
  -1  -9  10        9.01       11.77      1.91 o 
   0  -9  10       38.25       48.86      4.93 o 
   1  -9  10      201.22      208.69      9.11 o 
   2  -9  10       12.94       16.16      2.02 o 
  -6  -8  10        3.91        3.96      1.27 o 
  -5  -8  10        6.69       11.51      2.45 o 
  -4  -8  10       94.02      106.60      7.68 o 
  -3  -8  10       68.57       61.70      4.17 o 
  -2  -8  10       59.13       53.76      4.08 o 
  -1  -8  10       47.09       40.67      3.66 o 
   0  -8  10       27.80       25.89      2.83 o 
   1  -8  10       22.86       26.08      3.81 o 
   2  -8  10       36.93       38.40      3.93 o 
  -6  -7  10       20.96       19.23      2.77 o 
  -5  -7  10       38.71       46.96      5.00 o 
  -4  -7  10       47.86       62.39      6.17 o 
  -3  -7  10      649.47      663.44     17.63 o 
  -2  -7  10       16.08       22.37      2.80 o 
  -1  -7  10        0.75        3.90      1.54 o 
   0  -7  10       78.99       86.16      5.41 o 
   1  -7  10        0.42        3.00      2.60 o 
   2  -7  10        6.36        4.00      1.67 o 
   3  -7  10       18.88       24.27      2.93 o 
  -7  -6  10       79.96       73.24      4.15 o 
  -6  -6  10      125.45      116.96      7.05 o 
  -5  -6  10       55.29       55.13      5.56 o 
  -4  -6  10        0.03       -1.99      2.24 o 
  -3  -6  10       16.06       11.21      1.88 o 
  -2  -6  10     2045.56     2028.70     32.33 o 
   0  -6  10     2148.89     2187.97     26.80 o 
   1  -6  10       30.47       32.05      3.40 o 
   2  -6  10       48.64       50.06      5.58 o 
   3  -6  10       99.83       96.38      4.52 o 
   4  -6  10        7.10       11.51      1.82 o 
  -7  -5  10       65.06       70.16      4.26 o 
  -6  -5  10       28.44       29.93      3.68 o 
  -5  -5  10       62.13       56.71      5.63 o 
  -4  -5  10       80.11       88.06      7.23 o 
  -3  -5  10       94.29      101.84      7.75 o 
  -2  -5  10       21.46       21.16      2.09 o 
  -1  -5  10      667.21      645.98     10.96 o 
   0  -5  10      883.95     1022.09     14.11 o 
   1  -5  10     6212.00     5850.12     44.02 o 
   2  -5  10       89.04       91.34      7.72 o 
   3  -5  10       94.06       96.76      5.03 o 
   4  -5  10        1.90        1.06      0.60 o 
  -7  -4  10        8.16       11.01      1.30 o 
  -6  -4  10      110.82      107.61      4.83 o 
  -5  -4  10       18.19       19.11      2.29 o 
  -4  -4  10       92.01       85.41      4.76 o 
  -3  -4  10        5.86        5.92      1.68 o 
  -2  -4  10      361.18      308.37      9.87 o 
  -1  -4  10        0.53        1.20      0.82 o 
   0  -4  10      512.11      518.83      9.62 o 
   1  -4  10      163.49      220.07      6.68 o 
   2  -4  10     2301.39     2322.74     25.40 o 
   3  -4  10       98.97      110.23      5.82 o 
   4  -4  10        5.44        7.86      1.48 o 
   5  -4  10        9.07        9.91      1.90 o 
  -7  -3  10       38.68       38.97      2.33 o 
  -6  -3  10        0.37        2.19      1.81 o 
  -5  -3  10       18.87       24.20      2.58 o 
  -4  -3  10      430.46      404.80     11.04 o 
  -3  -3  10      167.63      187.71      5.63 o 
  -2  -3  10      881.29      857.54     25.55 o 
  -1  -3  10       55.31       43.49      4.83 o 
   0  -3  10        1.23        0.07      0.51 o 
   1  -3  10        0.08        0.50      0.76 o 
   2  -3  10      171.21      166.94      4.84 o 
   3  -3  10       27.65       29.68      3.01 o 
   4  -3  10      157.37      177.45      7.08 o 
   5  -3  10       29.00       23.34      2.13 o 
  -7  -2  10        0.64        1.40      0.87 o 
  -6  -2  10        0.50        1.32      0.63 o 
  -5  -2  10       21.93       18.46      2.21 o 
  -4  -2  10      248.95      248.94      6.48 o 
  -3  -2  10       10.87       10.94      1.42 o 
  -2  -2  10       66.68       83.25      6.47 o 
  -1  -2  10       65.71      107.66      7.30 o 
   0  -2  10      746.24      621.68     17.08 o 
   1  -2  10       74.47       60.43      8.02 o 
   2  -2  10      160.68      157.28      5.27 o 
   3  -2  10      192.28      188.07      7.61 o 
   4  -2  10        9.98       11.93      1.99 o 
   5  -2  10        0.57        4.19      2.89 o 
   6  -2  10       24.58       22.32      1.68 o 
  -7  -1  10        0.58        2.24      1.12 o 
  -6  -1  10      211.86      220.60     10.62 o 
  -5  -1  10      240.34      239.17     11.49 o 
  -4  -1  10        8.64        9.58      1.65 o 
  -3  -1  10      199.37      192.80      6.72 o 
  -2  -1  10        0.69       35.58      4.28 o 
  -1  -1  10     1404.53     1305.48     24.42 o 
   0  -1  10       17.34       18.62      2.80 o 
   1  -1  10      647.79      597.44     36.19 o 
   2  -1  10      841.62      782.15     18.31 o 
   3  -1  10       54.21       55.95      3.26 o 
   4  -1  10       12.52       16.41      2.38 o 
   5  -1  10       36.76       39.37      3.33 o 
   6  -1  10        1.60        0.53      0.76 o 
  -7   0  10       16.01       27.90      3.38 o 
  -6   0  10      726.00      741.91     19.46 o 
  -5   0  10        0.16       24.82      4.00 o 
  -4   0  10       36.85       31.14      2.81 o 
  -3   0  10        0.15        1.43      1.13 o 
  -2   0  10     1471.68     1751.38     27.79 o 
  -1   0  10        4.78       11.16      2.33 o 
   0   0  10     3981.91     4414.12     42.92 o 
   1   0  10       13.46      155.38     28.59 o 
   2   0  10       73.16       80.83      4.04 o 
   3   0  10      363.54      377.87      9.42 o 
   4   0  10       20.73       17.13      2.43 o 
   5   0  10        0.40        0.61      1.03 o 
   6   0  10      143.64      142.50      5.26 o 
  -7   1  10        0.02        1.91      1.18 o 
  -6   1  10        6.75        6.97      2.03 o 
  -5   1  10      231.20      269.65     12.11 o 
  -4   1  10      822.41      793.20     14.05 o 
  -3   1  10        0.94        0.72      0.68 o 
  -2   1  10     2010.89     2064.46     28.87 o 
  -1   1  10      145.80      161.01      7.90 o 
   0   1  10        5.36        7.15      1.82 o 
   1   1  10       56.06       46.69      2.78 o 
   2   1  10      414.73      440.22     35.10 o 
   3   1  10       48.95       69.77      4.38 o 
   4   1  10      337.69      341.46      8.24 o 
   5   1  10       34.02       32.54      3.25 o 
   6   1  10        2.95        3.15      0.84 o 
   7   1  10      133.21      133.74      5.66 o 
  -7   2  10       26.61       28.31      2.94 o 
  -6   2  10       93.60      118.57      7.43 o 
  -5   2  10        7.13        9.62      2.45 o 
  -4   2  10       81.42       86.51      3.80 o 
  -3   2  10     1029.87      935.39     18.65 o 
  -2   2  10      665.15      685.75     16.10 o 
  -1   2  10        7.36        5.22      1.51 o 
   0   2  10       48.60       35.93      3.75 o 
   1   2  10       33.87       42.34      7.17 o 
   2   2  10     1747.84     2299.89     32.11 o 
   3   2  10      108.80      111.19      9.00 o 
   4   2  10      383.60      382.51     24.96 o 
   5   2  10       90.39       85.66      5.26 o 
   6   2  10       99.92       98.32      4.97 o 
   7   2  10      124.29      117.94      5.68 o 
  -7   3  10        0.17        6.35      1.34 o 
  -6   3  10       29.45       28.16      2.28 o 
  -5   3  10        1.19        4.56      1.08 o 
  -4   3  10      132.42      132.50      4.42 o 
  -3   3  10       87.48       68.95      3.87 o 
  -2   3  10     1595.76     1656.33     23.77 o 
  -1   3  10       84.45       86.88      5.41 o 
   0   3  10        0.97        0.83      0.84 o 
   1   3  10        5.34       15.76      2.58 o 
   2   3  10     1754.20     1605.97     24.48 o 
   3   3  10        3.13        7.65      1.89 o 
   4   3  10        9.71       10.35      1.64 o 
   5   3  10        1.01        1.35      1.09 o 
   6   3  10        1.21        2.79      0.84 o 
   7   3  10       59.20       56.25      4.05 o 
  -6   4  10        3.50        6.19      1.36 o 
  -5   4  10       10.53       13.36      1.55 o 
  -4   4  10       46.00       52.96      2.92 o 
  -3   4  10       63.37       56.41      2.49 o 
  -2   4  10       46.56       56.74      4.65 o 
  -1   4  10      143.93      155.63      5.20 o 
   0   4  10     1963.02     2260.34     46.67 o 
   1   4  10       81.02       83.53      3.57 o 
   2   4  10      654.60      615.33     15.06 o 
   3   4  10        7.31        6.27      1.67 o 
   4   4  10       50.06       50.12      3.79 o 
   5   4  10       98.14      100.33      8.31 o 
   6   4  10        6.85       12.54      1.45 o 
   7   4  10        3.44        4.61      1.05 o 
  -6   5  10      330.94      295.23      6.41 o 
  -5   5  10       96.76       91.21      3.72 o 
  -4   5  10       64.06       67.36      3.92 o 
  -3   5  10        0.07        0.05      0.53 o 
  -2   5  10     1580.13     1751.97     25.97 o 
  -1   5  10      343.76      354.94      6.15 o 
   0   5  10        0.00        0.32      0.60 o 
   1   5  10      209.50      218.94      5.99 o 
   2   5  10     1572.63     1501.35     23.38 o 
   3   5  10       23.83       84.44     17.79 o 
   4   5  10      784.68      741.20     29.52 o 
   5   5  10      389.93      364.83     15.85 o 
   6   5  10      241.39      247.13      6.42 o 
   7   5  10        2.15        1.24      0.65 o 
  -6   6  10       29.08       24.83      1.83 o 
  -5   6  10       69.87       60.49      3.79 o 
  -4   6  10       41.14       41.31      3.42 o 
  -3   6  10        4.69        7.74      1.24 o 
  -2   6  10        3.98        4.74      0.77 o 
  -1   6  10        3.58        3.63      1.42 o 
   0   6  10    10966.51    12866.10    147.93 o 
   1   6  10       73.86      104.48      4.27 o 
   2   6  10      106.88      106.59      4.74 o 
   3   6  10       15.06       20.64      2.42 o 
   4   6  10       29.21       30.59      2.95 o 
   5   6  10      618.55      565.94     20.02 o 
   6   6  10      685.65      651.61     14.39 o 
   7   6  10        4.55        2.89      0.66 o 
  -6   7  10       37.54       42.17      2.96 o 
  -5   7  10       21.81       20.31      2.16 o 
  -4   7  10      273.38      253.79      8.46 o 
  -3   7  10       16.20       12.20      2.04 o 
  -2   7  10        2.10        2.01      1.03 o 
  -1   7  10      198.90      193.64      4.79 o 
   0   7  10        1.28        1.65      1.06 o 
   1   7  10        4.90        7.01      1.17 o 
   2   7  10     1744.01     1732.22     68.55 o 
   3   7  10       14.26       18.69      1.77 o 
   4   7  10      101.95       92.59      5.06 o 
   5   7  10       44.10       40.42      3.57 o 
   6   7  10       10.23        7.67      1.35 o 
   7   7  10      281.14      284.88      6.85 o 
  -5   8  10        5.99        7.54      1.27 o 
  -4   8  10       78.15       66.23      5.77 o 
  -3   8  10       15.33       13.70      2.15 o 
  -2   8  10       25.85       15.87      2.24 o 
  -1   8  10       10.98       11.95      1.35 o 
   0   8  10     1206.35     1258.59     14.53 o 
   1   8  10      132.26      136.11      5.63 o 
   2   8  10        2.95        8.43      1.42 o 
   3   8  10       15.99       16.41      1.70 o 
   4   8  10       60.69       70.75      5.40 o 
   5   8  10       78.56       80.44      5.12 o 
   6   8  10      131.59      142.16      5.77 o 
   7   8  10       10.85        9.78      2.20 o 
  -5   9  10      254.52      226.22      8.55 o 
  -4   9  10      113.09      114.18      5.25 o 
  -3   9  10       95.70       93.68      6.98 o 
  -2   9  10      669.25      604.19     13.58 o 
  -1   9  10       69.05       58.75      4.17 o 
   0   9  10        0.51        1.21      0.64 o 
   1   9  10       36.63       32.64      2.96 o 
   2   9  10        1.29        0.51      0.69 o 
   3   9  10       18.91       20.26      2.43 o 
   4   9  10       26.77       42.57     12.96 o 
   5   9  10      128.61      136.09      8.81 o 
   6   9  10       38.14       41.32      4.50 o 
   7   9  10       14.36       16.33      1.65 o 
  -4  10  10      139.03      133.13      7.75 o 
  -3  10  10       90.86       92.56      7.57 o 
  -2  10  10      264.39      312.89     14.57 o 
  -1  10  10       79.62       77.31      4.79 o 
   0  10  10      479.18      475.58     11.73 o 
   1  10  10        1.46        5.90      2.40 o 
   2  10  10       63.67       46.75      3.60 o 
   3  10  10        1.05        2.24      1.02 o 
   4  10  10        5.16        9.51      1.77 o 
   5  10  10       38.06       46.08      5.18 o 
   6  10  10        2.08        2.86      1.38 o 
   7  10  10        9.66       10.38      1.26 o 
  -4  11  10      484.29      437.21     11.56 o 
  -3  11  10      189.23      171.71      6.55 o 
  -2  11  10      438.27      429.26     10.87 o 
  -1  11  10       86.36       80.10      7.03 o 
   0  11  10        4.58       22.22      3.63 o 
   1  11  10      126.64      128.55      6.37 o 
   2  11  10      836.89      792.21     15.36 o 
   3  11  10        1.57        0.98      1.31 o 
   4  11  10      318.61      296.09      9.15 o 
   5  11  10       20.73       20.55      3.38 o 
   6  11  10      372.98      354.46     11.96 o 
  -3  12  10      185.03      160.11     18.71 o 
  -2  12  10        5.80        4.79      1.15 o 
  -1  12  10       97.90       88.10      4.74 o 
   0  12  10       26.76       25.29      2.81 o 
   1  12  10        1.58        2.23      2.04 o 
   2  12  10      552.86      582.24     13.26 o 
   3  12  10      125.03      143.14      9.98 o 
   4  12  10       15.41        7.38      1.50 o 
   5  12  10       36.15       39.89      2.86 o 
   6  12  10       31.28       32.95      3.35 o 
  -2  13  10       73.15       69.64      3.06 o 
  -1  13  10       36.28       41.83      4.24 o 
   0  13  10        0.50        3.23      2.43 o 
   1  13  10        1.49        6.30      1.53 o 
   2  13  10      415.98      436.99     30.12 o 
   3  13  10       55.82       60.78      6.39 o 
   4  13  10      176.41      184.97      7.35 o 
   5  13  10       53.47       51.73      4.18 o 
   0  14  10        3.21        4.76      1.51 o 
   1  14  10       83.21       82.02      4.32 o 
   2  14  10        8.18        6.37      2.05 o 
   3  14  10        3.32        6.68      2.31 o 
  -3 -10  11       48.10       46.09      2.53 o 
  -2 -10  11        4.39       14.10      1.56 o 
  -1 -10  11      575.33      711.32     14.66 o 
  -5  -9  11       18.14       20.21      2.43 o 
  -4  -9  11       11.22       12.50      2.35 o 
  -3  -9  11       31.22       35.61      2.67 o 
  -2  -9  11        0.07        0.24      0.71 o 
  -1  -9  11        4.48       23.22      2.57 o 
   0  -9  11       10.43       17.90      2.84 o 
   1  -9  11       89.19      130.68      6.36 o 
  -5  -8  11       20.53       17.07      2.67 o 
  -4  -8  11       50.75       55.35      5.25 o 
  -3  -8  11      108.92       98.50      4.84 o 
  -2  -8  11      141.95      159.72      9.18 o 
  -1  -8  11       91.35       92.47      5.14 o 
   0  -8  11       18.96       24.46      2.65 o 
   1  -8  11      296.00      286.59     11.36 o 
   2  -8  11      300.09      289.36      9.38 o 
  -6  -7  11       26.07       24.40      2.78 o 
  -5  -7  11      239.32      247.04     10.65 o 
  -4  -7  11        0.30        0.54      1.25 o 
  -3  -7  11       20.09       26.62      2.80 o 
  -2  -7  11       36.13       41.82      3.57 o 
  -1  -7  11      156.86      140.60      6.66 o 
   0  -7  11       28.34       28.56      3.09 o 
   1  -7  11       16.91       21.56      3.70 o 
   2  -7  11        9.13        8.69      2.07 o 
   3  -7  11       21.42       19.53      2.24 o 
  -6  -6  11       58.86       50.76      4.26 o 
  -5  -6  11       20.81       20.32      3.19 o 
  -4  -6  11       29.32       22.74      3.67 o 
  -3  -6  11     1917.99     1921.51     34.67 o 
  -2  -6  11      111.60      160.50      7.15 o 
  -1  -6  11        1.82        0.38      1.21 o 
   0  -6  11      107.97      120.42      6.32 o 
   1  -6  11       12.95       27.83      3.28 o 
   2  -6  11       39.49       47.10      5.25 o 
   3  -6  11       67.58       62.25      5.05 o 
  -7  -5  11       64.53       51.79      3.07 o 
  -6  -5  11      177.88      168.85      7.97 o 
  -5  -5  11        1.07        2.10      1.25 o 
  -4  -5  11      192.29      200.94     10.73 o 
  -3  -5  11      260.00      259.01     12.51 o 
  -2  -5  11      204.86      182.37      7.09 o 
  -1  -5  11      709.82      901.03     16.61 o 
   0  -5  11     6262.26     6352.05     44.95 o 
   1  -5  11        0.77       -0.38      1.04 o 
   2  -5  11       70.64       71.55      6.76 o 
   3  -5  11       59.73       62.07      3.76 o 
   4  -5  11       62.49       54.99      2.89 o 
  -7  -4  11      103.75       88.00      2.86 o 
  -6  -4  11       91.12       95.36      4.24 o 
  -5  -4  11        0.03        4.37      1.27 o 
  -4  -4  11       36.56       34.48      3.05 o 
  -3  -4  11       54.02       66.15      4.30 o 
  -2  -4  11       52.86       48.83      2.53 o 
  -1  -4  11      305.96      268.73      6.92 o 
   0  -4  11        6.06        6.13      1.72 o 
   1  -4  11     2991.02     2945.99     43.10 o 
   2  -4  11      766.46      796.70     22.74 o 
   3  -4  11      286.77      289.10      9.66 o 
   4  -4  11        6.89        9.64      3.86 o 
   5  -4  11       95.99       98.57      5.02 o 
  -7  -3  11        1.74        1.48      0.87 o 
  -6  -3  11       17.57       13.21      1.68 o 
  -5  -3  11      138.91      148.36      6.11 o 
  -4  -3  11       12.09       21.79      2.54 o 
  -3  -3  11       24.28       20.39      1.96 o 
  -2  -3  11       82.01       86.25      3.90 o 
  -1  -3  11        0.31       51.90      4.82 o 
   0  -3  11      313.56      319.78      8.07 o 
   1  -3  11        1.98       29.26      2.55 o 
   2  -3  11       95.04       95.84      5.24 o 
   3  -3  11        0.95      100.81     14.33 o 
   4  -3  11       98.49      103.77      5.18 o 
   5  -3  11       26.42       24.86      2.01 o 
  -7  -2  11        5.04        2.66      1.03 o 
  -6  -2  11      197.62      212.40      6.42 o 
  -5  -2  11        0.88        2.42      1.06 o 
  -4  -2  11       12.04       14.15      1.95 o 
  -3  -2  11       22.62       54.33      3.24 o 
  -2  -2  11      775.95      783.25     12.00 o 
  -1  -2  11      261.77      262.20      8.44 o 
   0  -2  11        5.18        6.72      0.85 o 
   1  -2  11      571.63      547.20      9.74 o 
   2  -2  11       10.20       11.04      1.32 o 
   3  -2  11        0.73       10.27      2.53 o 
   4  -2  11       32.50       29.01      2.98 o 
   5  -2  11        7.84       12.99      1.79 o 
  -7  -1  11       23.78       25.72      2.95 o 
  -6  -1  11      112.32      120.97      7.64 o 
  -5  -1  11       65.66       66.94      6.16 o 
  -4  -1  11        0.21        2.97      0.91 o 
  -3  -1  11     1394.41     1276.56     24.04 o 
  -2  -1  11      216.38      241.32      7.65 o 
  -1  -1  11       76.18       69.73      6.05 o 
   0  -1  11      541.27      452.31     14.97 o 
   1  -1  11      161.20      178.76      4.61 o 
   2  -1  11       27.85       30.44      1.87 o 
   3  -1  11      369.58      320.76     10.03 o 
   4  -1  11      180.80      189.62      7.69 o 
   5  -1  11       12.11       10.29      2.56 o 
   6  -1  11       87.23       90.25      5.36 o 
  -7   0  11       54.97       54.51      4.17 o 
  -6   0  11       13.21       15.07      2.79 o 
  -5   0  11       44.13       66.22      6.12 o 
  -4   0  11      976.57      991.39     20.81 o 
  -3   0  11      161.12      186.16      7.13 o 
  -2   0  11       46.88       45.74      4.72 o 
  -1   0  11      914.29      904.02     20.84 o 
   0   0  11       31.36       33.04      4.03 o 
   1   0  11      156.68      157.99      9.43 o 
   2   0  11      271.41      349.00      9.79 o 
   3   0  11       25.39       34.57      2.66 o 
   4   0  11       19.57       15.20      2.22 o 
   5   0  11       70.74       66.25      4.39 o 
   6   0  11       22.92       18.94      2.59 o 
  -7   1  11       39.36       43.98      3.62 o 
  -6   1  11      532.29      551.61     15.95 o 
  -5   1  11      219.11      271.36     12.21 o 
  -4   1  11      677.46      661.51     13.05 o 
  -3   1  11        0.04       12.78      1.98 o 
  -2   1  11        3.36        1.97      1.24 o 
  -1   1  11       37.37       43.92      4.45 o 
   0   1  11      385.35      431.47     13.91 o 
   1   1  11       66.57      148.43     20.84 o 
   2   1  11      529.07      634.47     18.04 o 
   3   1  11      613.52      616.58     23.88 o 
   4   1  11       98.84      110.40      6.00 o 
   5   1  11      169.22      163.83      7.03 o 
   6   1  11       92.68       85.26      4.19 o 
  -7   2  11        0.69        1.46      0.80 o 
  -6   2  11        0.10        1.53      1.09 o 
  -5   2  11      140.67      140.58      8.58 o 
  -4   2  11     2958.08     3004.65     40.04 o 
  -3   2  11        2.26       98.70      7.97 o 
  -2   2  11        1.44        2.65      1.28 o 
  -1   2  11       15.35       21.71      3.01 o 
   0   2  11        0.15        1.07      1.17 o 
   1   2  11        1.49        7.06      1.99 o 
   2   2  11        0.04        3.61      1.77 o 
   3   2  11      289.93      447.32     11.54 o 
   4   2  11        4.59        5.51      2.04 o 
   5   2  11        0.17        5.42      1.68 o 
   6   2  11       22.40       27.58      2.61 o 
   7   2  11       42.79       38.07      2.90 o 
  -7   3  11        0.00       -0.51      0.46 o 
  -6   3  11       19.86       22.57      3.06 o 
  -5   3  11       27.58       33.62      2.91 o 
  -4   3  11      626.41      605.18     12.60 o 
  -3   3  11      195.87      170.86      6.27 o 
  -2   3  11     1909.22     1926.83     27.27 o 
  -1   3  11       32.41       38.06      3.84 o 
   0   3  11       86.66       90.68      6.13 o 
   1   3  11       44.02       45.41      4.52 o 
   2   3  11       11.14        8.71      2.29 o 
   3   3  11       70.98       81.79      6.46 o 
   4   3  11        8.41       11.10      1.82 o 
   5   3  11       68.42       59.09      8.28 o 
   6   3  11        0.07        0.28      0.65 o 
   7   3  11        4.55        8.13      1.49 o 
  -6   4  11      158.30      144.42      4.52 o 
  -5   4  11      102.65       96.45      3.77 o 
  -4   4  11      146.31      146.31      4.84 o 
  -3   4  11        0.34        0.06      0.68 o 
  -2   4  11       13.59        9.55      1.95 o 
  -1   4  11       55.95       78.48      5.31 o 
   0   4  11        6.57        8.59      1.93 o 
   1   4  11       31.44       45.72      4.47 o 
   2   4  11        2.48        1.31      1.11 o 
   3   4  11      200.99      179.49      8.20 o 
   4   4  11      570.33      591.53     46.84 o 
   5   4  11       64.37       66.47      6.75 o 
   6   4  11      172.58      172.17      5.92 o 
   7   4  11       63.19       68.10      4.20 o 
  -6   5  11        2.46        5.28      0.82 o 
  -5   5  11       18.40       17.04      1.58 o 
  -4   5  11      485.14      452.42      8.55 o 
  -3   5  11       39.71       35.81      2.31 o 
  -2   5  11       64.86       81.83      5.98 o 
  -1   5  11        3.78       27.58      1.89 o 
   0   5  11      251.84      250.08      6.77 o 
   1   5  11      196.98      185.70      7.29 o 
   2   5  11     1501.38     1381.83     23.52 o 
   3   5  11     1191.54     1091.22     31.12 o 
   4   5  11      548.88      526.65     31.14 o 
   5   5  11      259.95      267.38     13.60 o 
   6   5  11      131.99      131.08      4.54 o 
   7   5  11        5.82        6.54      0.96 o 
  -6   6  11      262.03      250.17      7.21 o 
  -5   6  11        1.37        8.30      1.52 o 
  -4   6  11      683.59      656.91     13.23 o 
  -3   6  11       18.30       20.38      2.42 o 
  -2   6  11      252.71      224.69     13.38 o 
  -1   6  11        1.29        1.48      1.28 o 
   0   6  11        0.00        2.16      0.87 o 
   1   6  11      178.28      193.18      6.04 o 
   3   6  11        9.63       22.99      2.00 o 
   4   6  11     2450.15     2388.35    116.94 o 
   5   6  11     1028.64     1012.73     26.71 o 
   6   6  11        1.73        1.90      0.94 o 
   7   6  11      134.59      111.52      2.99 o 
  -5   7  11       13.11       13.88      1.71 o 
  -4   7  11      437.11      370.83      9.95 o 
  -3   7  11      119.72      104.32      5.50 o 
  -2   7  11       16.57       11.55      1.76 o 
  -1   7  11       43.14       36.18      3.02 o 
   0   7  11     1317.69     1359.42     39.79 o 
   1   7  11        1.00        1.07      0.91 o 
   2   7  11       93.01      109.06      5.22 o 
   3   7  11        8.93        9.29      1.26 o 
   4   7  11      388.02      411.61     16.95 o 
   5   7  11       46.26       60.96      4.45 o 
   6   7  11      327.30      324.96      8.51 o 
   7   7  11      155.89      159.81      4.70 o 
  -5   8  11        3.41        3.58      0.87 o 
  -4   8  11        2.62        7.34      1.45 o 
  -3   8  11        0.00        8.58      1.99 o 
  -2   8  11     1189.65     1071.35     34.89 o 
  -1   8  11       85.24       80.84      3.86 o 
   0   8  11        0.01        1.55      0.65 o 
   1   8  11       20.85       20.12      3.46 o 
   2   8  11      292.99      279.68      6.63 o 
   3   8  11       10.43       13.72      1.62 o 
   4   8  11      205.81      193.00      8.22 o 
   5   8  11       16.96       15.48      2.34 o 
   6   8  11        2.13        4.02      1.06 o 
   7   8  11        8.41        7.39      2.03 o 
  -5   9  11       26.81       24.96      2.75 o 
  -4   9  11        6.93        4.41      1.19 o 
  -3   9  11      109.65      101.71      5.40 o 
  -2   9  11     1126.63     1056.65     26.94 o 
  -1   9  11        0.90        0.52      0.76 o 
   0   9  11      288.90      269.39      7.05 o 
   1   9  11        0.52        9.77      2.08 o 
   2   9  11        1.05        3.52      0.88 o 
   3   9  11       40.75       41.33      3.49 o 
   4   9  11      355.14      350.97     14.02 o 
   5   9  11       10.95       15.68      3.34 o 
   6   9  11       38.34       40.63      2.80 o 
   7   9  11       21.87       23.75      1.81 o 
  -4  10  11      264.46      237.73     23.97 o 
  -3  10  11       57.00       48.93      5.45 o 
  -2  10  11     1029.57     1051.57     26.21 o 
  -1  10  11        1.73        6.75      1.50 o 
   0  10  11        1.06        2.38      2.56 o 
   1  10  11        1.66        4.39      1.98 o 
   2  10  11     1173.55     1099.07     18.09 o 
   3  10  11        8.83       12.22      2.93 o 
   4  10  11      657.69      680.66     17.13 o 
   5  10  11       10.39        7.33      2.16 o 
   6  10  11      116.44      110.58      6.76 o 
  -3  11  11       25.77       24.36      2.20 o 
  -2  11  11       17.57       15.54      3.07 o 
  -1  11  11       25.11       23.22      2.57 o 
   0  11  11      122.99      146.72      9.54 o 
   1  11  11       64.42       66.45      4.51 o 
   2  11  11     1132.45     1036.88     17.15 o 
   3  11  11      185.32      172.31      6.89 o 
   4  11  11      539.64      453.22     15.64 o 
   5  11  11      144.55      145.03      8.29 o 
   6  11  11        0.59        1.74      1.07 o 
  -3  12  11        3.33        2.90      1.07 o 
  -2  12  11      494.11      529.36     10.30 o 
  -1  12  11       14.66       13.22      3.18 o 
   0  12  11        2.08        2.51      1.07 o 
   1  12  11        6.83        8.63      1.69 o 
   2  12  11     1220.48     1264.64     31.86 o 
   3  12  11       46.04       52.98      6.06 o 
   4  12  11        5.05       11.39      1.76 o 
   5  12  11       33.34       33.69      3.72 o 
   6  12  11      239.18      224.57      8.03 o 
  -2  13  11      176.25      194.57     16.57 o 
  -1  13  11        8.41       10.71      2.06 o 
   0  13  11       41.36       44.56      3.22 o 
   1  13  11        0.00       -0.31      0.86 o 
   2  13  11        6.22        3.94      1.17 o 
   3  13  11        6.06        5.17      2.00 o 
   4  13  11        0.17        1.49      0.92 o 
   5  13  11        1.17        2.09      0.92 o 
  -1  14  11        0.32        0.73      0.66 o 
   0  14  11       11.27        9.99      1.87 o 
   1  14  11       18.25       17.21      1.96 o 
   2  14  11      606.14      670.69     18.48 o 
   3  14  11       17.16       11.31      2.52 o 
  -4  -9  12      183.87      173.22      7.15 o 
  -3  -9  12       23.23       16.08      1.54 o 
  -2  -9  12        3.66        1.81      0.71 o 
  -1  -9  12      222.32      221.66      6.20 o 
   0  -9  12      122.67      154.25      6.83 o 
  -5  -8  12        0.11       -0.22      0.75 o 
  -4  -8  12      175.80      189.28      8.84 o 
  -3  -8  12        1.43        1.31      0.68 o 
  -2  -8  12       10.31        8.72      1.59 o 
  -1  -8  12        1.02        9.78      1.76 o 
   0  -8  12       10.90       10.15      2.16 o 
   1  -8  12        3.04       26.98      3.39 o 
  -5  -7  12      140.98      143.15      7.40 o 
  -4  -7  12        9.81        7.38      2.18 o 
  -3  -7  12       81.23       65.30      5.14 o 
  -2  -7  12      201.73      199.71     10.27 o 
  -1  -7  12      155.82      155.40      6.69 o 
   0  -7  12        7.57        7.43      1.68 o 
   1  -7  12      140.97      139.04      8.20 o 
   2  -7  12        0.07        1.17      0.98 o 
  -6  -6  12       39.86       39.93      3.33 o 
  -5  -6  12        0.74        3.82      1.53 o 
  -4  -6  12       40.32       48.37      5.26 o 
  -3  -6  12      904.96      906.61     23.30 o 
  -2  -6  12        2.42        1.87      0.96 o 
  -1  -6  12      317.23      296.18      9.51 o 
   0  -6  12       38.94       39.56      3.60 o 
   1  -6  12       63.83       69.22      6.49 o 
   2  -6  12       16.48       16.24      3.07 o 
   3  -6  12       13.56       11.45      2.02 o 
  -6  -5  12       82.87       80.78      5.01 o 
  -5  -5  12      235.07      209.12      9.71 o 
  -4  -5  12       91.31       83.80      6.79 o 
  -3  -5  12       10.63       10.28      2.72 o 
  -2  -5  12       11.53       55.40      4.22 o 
  -1  -5  12     5399.81     5024.68     52.43 o 
   0  -5  12      127.02      145.58      6.92 o 
   1  -5  12       16.53       40.00      3.91 o 
   2  -5  12      224.13      219.06     11.25 o 
   3  -5  12        9.25        7.36      1.96 o 
   4  -5  12        3.96        8.07      1.39 o 
  -6  -4  12      211.20      198.85      5.58 o 
  -5  -4  12       14.00       13.14      1.75 o 
  -4  -4  12       19.71        9.39      1.66 o 
  -3  -4  12      130.63      128.59      7.02 o 
  -2  -4  12        1.37        6.81      1.69 o 
  -1  -4  12      136.53      135.16      6.26 o 
   0  -4  12       41.66       45.48      3.90 o 
   2  -4  12        0.03       -0.07      1.56 o 
   3  -4  12       98.26      107.74      5.01 o 
   4  -4  12      120.73      111.13      4.33 o 
  -7  -3  12        1.12       -0.38      0.50 o 
  -6  -3  12       20.92       20.72      1.87 o 
  -5  -3  12        7.20       13.71      1.95 o 
  -4  -3  12      336.33      283.78      8.60 o 
  -3  -3  12       27.00       23.82      2.63 o 
  -2  -3  12      297.65      255.09      7.67 o 
  -1  -3  12        3.36        2.60      0.75 o 
   0  -3  12        0.74        0.17      0.60 o 
   1  -3  12       22.15       28.90      3.32 o 
   2  -3  12      637.24      639.22     20.34 o 
   3  -3  12      690.92      749.36     14.34 o 
   4  -3  12        8.31       10.79      1.55 o 
   5  -3  12       65.93       53.14      3.81 o 
  -7  -2  12       48.91       52.71      3.54 o 
  -6  -2  12        0.96        2.32      0.98 o 
  -5  -2  12      145.89      132.44      5.52 o 
  -4  -2  12      122.50      124.65      5.61 o 
  -3  -2  12      513.92      445.18      8.91 o 
  -2  -2  12       88.26      108.10      4.43 o 
  -1  -2  12        0.63        5.12      1.63 o 
   0  -2  12     1904.71     1858.28     15.37 o 
   1  -2  12        0.21        1.52      0.67 o 
   2  -2  12       44.05       55.39      3.98 o 
   3  -2  12       13.40       11.74      2.13 o 
   4  -2  12      561.68      592.12     12.49 o 
   5  -2  12      313.42      332.15      9.18 o 
  -7  -1  12       41.13       37.98      3.16 o 
  -6  -1  12      399.00      420.66     13.56 o 
  -5  -1  12       65.14       77.17      6.50 o 
  -4  -1  12      697.05      717.73     20.01 o 
  -3  -1  12      194.21      240.76      6.43 o 
  -2  -1  12      779.18      741.89     20.76 o 
  -1  -1  12       83.87       86.18      4.23 o 
   0  -1  12        3.07        2.79      0.67 o 
   1  -1  12       57.82       55.98      2.71 o 
   2  -1  12       35.19       44.39      2.52 o 
   3  -1  12      229.87      241.61      8.75 o 
   4  -1  12      207.60      203.14      7.75 o 
   5  -1  12       71.80       65.62      3.81 o 
  -7   0  12       30.34       29.74      2.81 o 
  -6   0  12       78.28       78.71      5.90 o 
  -5   0  12       19.18       18.18      3.38 o 
  -4   0  12      303.71      315.57     13.22 o 
  -3   0  12       33.13       40.42      3.32 o 
  -2   0  12      658.59      706.03     13.44 o 
  -1   0  12      188.14      250.11      7.94 o 
   0   0  12      196.03      173.39      6.57 o 
   1   0  12       63.76       72.57      2.96 o 
   2   0  12      165.89      188.38      7.42 o 
   3   0  12        0.55        4.60      1.49 o 
   4   0  12        0.33        0.62      0.94 o 
   5   0  12       62.46       62.76      4.08 o 
   6   0  12       52.15       54.66      2.72 o 
  -7   1  12       38.36       37.79      3.05 o 
  -6   1  12     1158.55     1202.05     22.61 o 
  -5   1  12      203.22      198.76     10.25 o 
  -4   1  12     2726.62     2685.81     38.15 o 
  -3   1  12      138.38      172.33      7.43 o 
  -2   1  12        4.70        1.56      0.88 o 
  -1   1  12        0.13       17.01      2.95 o 
   0   1  12       16.08       17.45      3.01 o 
   1   1  12      356.37      402.52     35.22 o 
   2   1  12      657.59      750.39     31.38 o 
   3   1  12        9.39       36.82      5.30 o 
   4   1  12      179.31      180.30      7.81 o 
   5   1  12      118.53      118.63      5.82 o 
   6   1  12        1.78        1.91      2.71 o 
  -6   2  12        1.40        2.32      1.19 o 
  -5   2  12      481.24      476.28     15.57 o 
  -4   2  12     2786.62     2664.69     29.82 o 
  -3   2  12      157.90      142.95      5.79 o 
  -2   2  12      656.22      626.59     12.03 o 
  -1   2  12       20.49       15.10      2.73 o 
   0   2  12        0.98        2.80      1.36 o 
   1   2  12      155.06      146.93      8.72 o 
   2   2  12      797.50      868.71     28.55 o 
   3   2  12      773.48      912.69     48.28 o 
   4   2  12       88.05       95.70      5.70 o 
   5   2  12      187.35      189.07      7.56 o 
   6   2  12       46.64       44.42      3.07 o 
  -6   3  12       45.68       39.42      3.77 o 
  -5   3  12       54.71       55.96      3.65 o 
  -4   3  12       59.36       55.78      3.91 o 
  -3   3  12      297.61      322.39      9.59 o 
  -2   3  12     1907.33     1836.34     26.31 o 
  -1   3  12        6.47        6.72      1.90 o 
   0   3  12       10.37       12.58      2.49 o 
   1   3  12       79.83       99.93      7.05 o 
   2   3  12        0.99        1.25      0.76 o 
   3   3  12      103.62      101.47      5.53 o 
   4   3  12     1082.67     1145.70     27.94 o 
   5   3  12       22.36       28.14      3.08 o 
   6   3  12        4.96        5.25      1.20 o 
  -6   4  12       97.41       91.48      5.14 o 
  -5   4  12       20.10       20.39      2.24 o 
  -4   4  12      736.19      704.83     10.45 o 
  -3   4  12        2.51        2.01      0.89 o 
  -2   4  12      342.71      326.11      6.77 o 
  -1   4  12      279.89      269.70     10.59 o 
   0   4  12      211.67      209.99      9.60 o 
   1   4  12        0.61        1.89      1.18 o 
   2   4  12      604.52      617.52     20.56 o 
   3   4  12      367.38      389.18     16.81 o 
   4   4  12      258.26      284.36     13.94 o 
   5   4  12       36.86       40.95      3.69 o 
   6   4  12       26.57       26.16      1.62 o 
   7   4  12       41.76       38.76      2.83 o 
  -6   5  12      110.73       89.04      4.15 o 
  -5   5  12        3.91        5.54      0.90 o 
  -4   5  12      613.49      618.41      9.85 o 
  -3   5  12       11.18       28.09      2.28 o 
  -2   5  12      321.13      292.55      5.41 o 
  -1   5  12        5.98        3.72      1.29 o 
   0   5  12        2.07        1.10      0.76 o 
   1   5  12      340.90      356.26      9.16 o 
   2   5  12     1471.74     1531.18     32.77 o 
   3   5  12        0.00       13.14      1.84 o 
   4   5  12     2128.71     2292.93     39.53 o 
   5   5  12       92.87      101.85      8.24 o 
   6   5  12      445.10      436.01     10.37 o 
   7   5  12        8.11        6.73      1.20 o 
  -5   6  12       83.89       70.42      3.65 o 
  -4   6  12       89.95       79.22      4.48 o 
  -3   6  12       37.08       35.05      3.15 o 
  -2   6  12      522.27      538.27     15.30 o 
  -1   6  12        2.44        7.20      1.49 o 
   0   6  12      294.47      313.66      6.69 o 
   1   6  12        2.77        5.63      1.01 o 
   2   6  12      292.84      321.20      7.31 o 
   3   6  12      523.25      531.60     11.54 o 
   4   6  12     2141.92     2243.78     39.48 o 
   5   6  12       44.04       64.36      6.86 o 
   6   6  12       72.18       74.70      3.36 o 
   7   6  12       31.61       29.74      1.78 o 
  -5   7  12        3.07        3.71      1.32 o 
  -4   7  12      401.20      328.33     12.19 o 
  -3   7  12       40.41       43.97      3.61 o 
  -2   7  12        4.80        4.37      1.25 o 
  -1   7  12       13.59       17.34      2.19 o 
   0   7  12        0.00       -0.17      0.86 o 
   1   7  12       17.51       16.44      1.57 o 
   2   7  12      222.69      240.37      6.41 o 
   3   7  12        1.29        0.71      0.84 o 
   4   7  12       81.36       81.06      7.63 o 
   5   7  12       94.97      127.71      6.32 o 
   6   7  12      851.50      883.93     27.29 o 
   7   7  12       24.32       17.65      1.81 o 
  -5   8  12        2.64        1.91      0.95 o 
  -4   8  12      165.23      133.75      5.53 o 
  -3   8  12      231.55      205.34      7.59 o 
  -2   8  12      138.21      128.68      9.51 o 
  -1   8  12        7.62        9.52      1.93 o 
   0   8  12      953.53     1100.42     31.78 o 
   1   8  12        1.14        1.69      1.13 o 
   2   8  12      524.39      571.10     12.15 o 
   3   8  12      279.04      274.80      9.06 o 
   4   8  12      724.99      763.72     25.05 o 
   5   8  12       75.28       86.27      5.12 o 
   6   8  12        1.63        2.89      0.88 o 
   7   8  12      101.84       92.58      3.21 o 
  -4   9  12        1.05        0.45      0.95 o 
  -3   9  12        8.87        9.88      2.69 o 
  -2   9  12        7.32        5.42      1.93 o 
  -1   9  12       24.39       16.44      2.27 o 
   0   9  12        0.33        2.21      1.83 o 
   1   9  12       76.24       70.86      4.38 o 
   2   9  12        4.79        4.26      1.12 o 
   3   9  12       71.74       71.74      4.57 o 
   4   9  12      629.76      675.93     13.31 o 
   5   9  12       46.28       48.16      5.04 o 
   6   9  12       48.53       42.29      2.73 o 
  -4  10  12      342.33      306.69     24.34 o 
  -3  10  12       54.68       55.58      5.51 o 
  -2  10  12        0.39        0.47      1.18 o 
  -1  10  12        9.05        8.34      1.76 o 
   0  10  12      536.41      554.86     12.85 o 
   1  10  12        5.73        7.46      2.54 o 
   2  10  12      181.25      144.75      6.18 o 
   3  10  12      216.18      211.00      7.65 o 
   4  10  12       62.59       59.46      3.99 o 
   5  10  12        0.82        1.44      0.98 o 
   6  10  12       68.35       72.07      5.12 o 
  -3  11  12        6.65       10.34      1.52 o 
  -2  11  12       20.56       22.58      3.54 o 
  -1  11  12       56.01       54.79      3.74 o 
   0  11  12        1.53        6.37      2.21 o 
   1  11  12       43.59       41.19      3.49 o 
   2  11  12        0.52        1.13      0.92 o 
   3  11  12       31.81       39.66      3.31 o 
   4  11  12      440.33      372.85      9.63 o 
   5  11  12       40.22       43.71      4.38 o 
   6  11  12       96.24       86.36      5.19 o 
  -2  12  12       13.43       13.69      1.61 o 
  -1  12  12       41.13       44.69      3.21 o 
   0  12  12      148.76      156.14      6.43 o 
   1  12  12       10.69       13.30      2.32 o 
   2  12  12       11.07       11.26      1.96 o 
   3  12  12        8.96        8.75      2.52 o 
   4  12  12      164.34      135.08      5.44 o 
   5  12  12       13.17       12.02      2.14 o 
  -1  13  12       34.89       37.84      3.71 o 
   0  13  12        0.49        0.35      0.71 o 
   1  13  12        5.80        6.20      1.37 o 
   2  13  12       11.48       10.26      2.69 o 
   3  13  12       26.66       24.70      3.83 o 
   4  13  12       29.37       36.17      3.99 o 
   5  13  12       34.39       35.34      2.92 o 
   0  14  12       16.44       26.67      2.90 o 
   1  14  12        1.07        1.00      0.73 o 
   2  14  12        6.58        9.20      2.16 o 
   3  14  12      125.49      133.92      7.75 o 
  -4  -8  13      164.43      174.40      7.43 o 
  -3  -8  13       78.85       85.00      5.83 o 
  -2  -8  13       25.44       28.44      2.30 o 
  -1  -8  13       38.09       45.15      3.00 o 
   0  -8  13       43.21       43.87      3.80 o 
  -5  -7  13       81.30       78.02      4.79 o 
  -4  -7  13      222.97      218.44      9.48 o 
  -3  -7  13        5.11       10.49      2.55 o 
  -2  -7  13       15.60       19.18      2.19 o 
  -1  -7  13       19.16       21.23      2.36 o 
   0  -7  13       29.05       31.66      2.78 o 
   1  -7  13       77.49       66.52      5.08 o 
   2  -7  13        6.14        3.64      1.18 o 
  -5  -6  13      355.67      331.94     10.75 o 
  -4  -6  13      289.90      267.66     11.25 o 
  -3  -6  13       80.59       86.47      6.95 o 
  -2  -6  13      375.81      389.30     11.99 o 
  -1  -6  13       28.27       23.54      2.69 o 
   0  -6  13       25.12       28.72      3.01 o 
   1  -6  13        2.11        6.89      2.13 o 
   2  -6  13       85.09       99.05      6.26 o 
  -6  -5  13      401.54      345.91      8.66 o 
  -5  -5  13       85.37       80.86      5.56 o 
  -4  -5  13       12.63       14.77      2.79 o 
  -3  -5  13      916.01      878.69     22.28 o 
  -2  -5  13      347.20      382.10     10.84 o 
  -1  -5  13      388.32      372.93     16.20 o 
   0  -5  13        4.44        6.46      1.71 o 
   1  -5  13       13.34       16.35      3.31 o 
   2  -5  13      126.98      128.73      8.08 o 
   3  -5  13      280.75      269.72      9.84 o 
  -6  -4  13       54.49       46.51      2.35 o 
  -5  -4  13       90.49       89.18      4.18 o 
  -4  -4  13      130.30      111.94      5.25 o 
  -3  -4  13      109.93      116.17      5.65 o 
  -2  -4  13      199.61      211.97      7.83 o 
  -1  -4  13      169.94      173.15      7.06 o 
   0  -4  13      252.56      273.67     11.05 o 
   1  -4  13      352.53      382.67     11.21 o 
   2  -4  13      723.47      701.95     20.17 o 
   3  -4  13       26.16       41.17      4.48 o 
   4  -4  13        6.71       10.78      1.88 o 
  -6  -3  13        0.00       -1.24      1.07 o 
  -5  -3  13      166.83      149.17      5.59 o 
  -4  -3  13       22.83       23.59      2.46 o 
  -3  -3  13        2.90        6.52      1.62 o 
  -2  -3  13       60.48       57.22      4.07 o 
  -1  -3  13       33.22       28.92      2.37 o 
   0  -3  13      177.25      175.42      7.32 o 
   1  -3  13      123.76      143.03      6.91 o 
   2  -3  13     1776.30     1748.02     32.89 o 
   3  -3  13      161.96      185.66      6.64 o 
   4  -3  13      294.23      280.92      7.01 o 
  -6  -2  13       62.76       53.09      4.40 o 
  -5  -2  13      130.81      140.75      5.40 o 
  -4  -2  13       34.08       36.17      3.04 o 
  -3  -2  13        0.05       42.38      3.65 o 
  -2  -2  13       17.48       16.72      2.20 o 
  -1  -2  13      353.57      318.62     11.46 o 
   0  -2  13       28.62       33.18      2.18 o 
   1  -2  13        2.43        2.53      1.11 o 
   2  -2  13      330.63      365.45     15.23 o 
   3  -2  13      101.24      171.35     11.15 o 
   4  -2  13      850.20      839.04     13.71 o 
   5  -2  13      165.28      159.89      4.56 o 
  -6  -1  13       51.17       61.08      4.89 o 
  -5  -1  13      414.70      408.99     14.49 o 
  -4  -1  13       66.62       91.25      7.33 o 
  -3  -1  13      442.24      414.30     16.20 o 
  -2  -1  13       44.55       40.12      2.70 o 
  -1  -1  13       68.68       60.21      3.36 o 
   0  -1  13     1233.71     1185.37     11.09 o 
   1  -1  13       63.57       82.07      3.44 o 
   2  -1  13       10.83       14.55      2.29 o 
   3  -1  13       19.92       31.87      3.24 o 
   4  -1  13      180.94      189.14      7.07 o 
   5  -1  13      357.33      360.72      8.01 o 
  -6   0  13       60.96       57.83      4.77 o 
  -5   0  13       57.65       58.96      5.62 o 
  -4   0  13       52.65       58.41      5.77 o 
  -3   0  13        0.37        1.74      1.24 o 
  -2   0  13      198.59      234.09      8.09 o 
  -1   0  13        0.07       51.36      4.75 o 
   0   0  13        0.88        2.18      0.57 o 
   1   0  13       66.44       88.61      4.06 o 
   2   0  13       10.14        8.63      1.12 o 
   3   0  13      140.30      109.76      5.91 o 
   4   0  13       70.87       67.58      4.50 o 
   5   0  13       70.89       70.56      3.95 o 
  -6   1  13      125.90      130.26      7.01 o 
  -5   1  13        3.32        1.42      1.17 o 
  -4   1  13       37.55       38.29      4.63 o 
  -3   1  13       33.55       38.81      2.59 o 
  -2   1  13      845.63      878.03     15.28 o 
  -1   1  13      237.56      206.39      7.42 o 
   0   1  13      196.74      222.05      7.68 o 
   1   1  13      518.14      475.06     11.00 o 
   2   1  13        1.28        9.74      2.82 o 
   3   1  13      713.66      658.77     24.76 o 
   4   1  13       31.30       28.24      3.07 o 
   5   1  13      125.42      112.06      5.32 o 
   6   1  13      171.94      143.93      7.14 o 
  -6   2  13       60.36       55.59      4.43 o 
  -5   2  13       34.68       78.06      6.42 o 
  -4   2  13      822.40      773.20     14.36 o 
  -3   2  13        7.07       68.96      6.30 o 
  -2   2  13      294.67      291.56      7.05 o 
  -1   2  13      120.96      124.79      5.59 o 
   0   2  13       16.53       15.68      2.07 o 
   1   2  13       14.91       43.12      2.84 o 
   2   2  13      236.42      258.16      9.45 o 
   3   2  13        1.39       36.66      5.82 o 
   4   2  13       12.36       17.30      2.48 o 
   5   2  13      141.67      124.94      6.08 o 
   6   2  13       26.58       22.69      1.98 o 
  -6   3  13       31.48       25.80      2.84 o 
  -5   3  13      130.52      114.60      7.17 o 
  -4   3  13       45.66       50.32      3.71 o 
  -3   3  13      177.69      264.72     11.74 o 
  -2   3  13       74.14       72.11      3.43 o 
  -1   3  13       36.39       74.05      3.65 o 
   0   3  13       10.81        5.37      0.98 o 
   1   3  13        5.18       18.62      2.33 o 
   2   3  13      812.47      882.25     15.07 o 
   3   3  13       51.51       44.31      5.33 o 
   4   3  13      449.24      482.20     18.11 o 
   5   3  13      243.36      250.34      8.57 o 
   6   3  13       22.14       29.05      2.37 o 
  -6   4  13       16.02       16.17      2.06 o 
  -5   4  13        7.53        8.82      1.49 o 
  -4   4  13       19.48       20.54      2.97 o 
  -3   4  13       57.97       53.62      5.05 o 
  -2   4  13      574.13      558.07      9.15 o 
  -1   4  13      778.87      806.69     12.08 o 
   0   4  13        2.84        1.65      0.86 o 
   1   4  13      404.88      423.74     10.49 o 
   2   4  13      260.30      273.96      7.11 o 
   3   4  13        1.61        4.51      1.51 o 
   4   4  13      193.27      211.50     11.96 o 
   5   4  13       93.82      122.43      9.85 o 
   6   4  13      136.73      123.92      7.48 o 
  -5   5  13        0.39        0.93      0.94 o 
  -4   5  13      723.17      713.45     10.21 o 
  -3   5  13      226.75      210.45      5.79 o 
  -2   5  13       13.58       13.36      2.36 o 
  -1   5  13        9.59       39.08      3.07 o 
   0   5  13     3090.02     3460.91     55.06 o 
   1   5  13      739.77      778.30     14.21 o 
   2   5  13       91.42       92.12      4.03 o 
   3   5  13      794.90      742.14     21.11 o 
   4   5  13       36.29       41.18      5.43 o 
   5   5  13        0.01        4.79      1.78 o 
   6   5  13      127.62      125.96      4.69 o 
  -5   6  13        0.00       -0.43      0.96 o 
  -4   6  13       21.16       16.90      2.00 o 
  -3   6  13       28.35       27.90      2.80 o 
  -2   6  13     1050.57     1110.71     22.56 o 
  -1   6  13        1.69        6.45      2.35 o 
   0   6  13        0.28        1.59      0.65 o 
   1   6  13      331.43      338.69      9.36 o 
   2   6  13      634.53      679.35     10.93 o 
   3   6  13     1280.80     1300.58     42.82 o 
   4   6  13      709.98      785.12     22.83 o 
   5   6  13        4.68        6.41      2.42 o 
   6   6  13       87.46       86.45      3.75 o 
  -5   7  13       26.86       23.49      2.90 o 
  -4   7  13       32.78       37.84      4.64 o 
  -3   7  13      244.34      231.43     12.47 o 
  -2   7  13        3.70        4.09      2.10 o 
  -1   7  13        3.84        9.24      1.67 o 
   0   7  13      808.59      826.17     14.50 o 
   1   7  13       29.96       32.99      2.88 o 
   2   7  13        0.67        1.70      0.90 o 
   3   7  13       42.26       43.12      3.57 o 
   4   7  13        2.05        5.02      2.22 o 
   5   7  13      780.61      823.70     50.08 o 
   6   7  13      117.55      115.44      4.60 o 
  -5   8  13       39.27       32.04      2.95 o 
  -4   8  13      237.93      218.17     10.46 o 
  -3   8  13       43.25       47.25      5.73 o 
  -2   8  13      178.68      192.07     11.49 o 
  -1   8  13       84.36       79.41      4.94 o 
   0   8  13        1.65        2.65      1.79 o 
   1   8  13       48.20       50.17      5.61 o 
   2   8  13      936.84     1009.41     24.80 o 
   3   8  13       19.23       33.71      4.70 o 
   4   8  13        4.53        4.74      1.35 o 
   5   8  13        1.45       10.58      1.90 o 
   6   8  13       60.23       48.88      2.93 o 
  -4   9  13       12.00        8.23      1.97 o 
  -3   9  13        0.33        1.96      1.65 o 
  -2   9  13     1020.70     1017.80     25.78 o 
  -1   9  13       72.59       73.44      4.68 o 
   0   9  13       28.54       37.72      3.40 o 
   1   9  13        0.12        4.23      2.05 o 
   2   9  13        4.91        4.13      1.88 o 
   3   9  13       19.71       24.36      2.68 o 
   4   9  13      757.56      774.53     13.93 o 
   5   9  13        2.39        3.79      1.52 o 
   6   9  13       45.34       38.90      2.48 o 
  -4  10  13       60.17       45.85      2.26 o 
  -3  10  13        0.62        1.95      1.04 o 
  -2  10  13      212.10      242.62     11.93 o 
  -1  10  13        6.95        7.30      4.29 o 
   0  10  13       13.18       12.33      1.95 o 
   1  10  13      135.30      128.33      9.18 o 
   2  10  13      221.75      240.50     12.54 o 
   3  10  13        1.74       14.98      3.01 o 
   4  10  13       50.50       49.03      3.48 o 
   5  10  13        5.62        6.59      1.83 o 
   6  10  13       59.57       52.72      6.98 o 
  -3  11  13        4.62        5.71      1.03 o 
  -2  11  13       12.58       12.07      2.55 o 
  -1  11  13        0.97        3.74      1.08 o 
   0  11  13     2486.02     2356.13     36.59 o 
   1  11  13       17.27       15.48      2.14 o 
   2  11  13      996.56      981.04     26.08 o 
   3  11  13      119.60      109.40      5.78 o 
   4  11  13       44.72       41.77      3.08 o 
   5  11  13        9.49        5.82      1.57 o 
   6  11  13       60.14       47.30      3.48 o 
  -2  12  13       18.88       23.13      1.97 o 
  -1  12  13       45.44       47.39      6.64 o 
   0  12  13        0.00       -0.20      1.41 o 
   1  12  13       42.03       32.59      2.90 o 
   2  12  13      202.32      247.02     14.05 o 
   3  12  13       32.30       31.53      4.24 o 
   4  12  13      235.19      235.35      8.75 o 
   5  12  13       20.08       20.77      2.53 o 
  -1  13  13       37.96       29.61      3.10 o 
   0  13  13        1.35       -0.70      0.61 o 
   1  13  13       39.36       35.39      2.81 o 
   2  13  13       10.56       12.12      1.58 o 
   3  13  13        2.06        0.73      1.08 o 
   4  13  13        1.06        1.43      0.88 o 
   5  13  13        9.45        9.70      1.38 o 
   0  14  13        4.38        2.42      0.96 o 
   1  14  13        0.07        2.10      1.09 o 
   2  14  13        7.11       11.52      2.29 o 
   3  14  13       21.99       19.40      2.78 o 
  -2  -8  14      141.50      157.52      7.09 o 
  -1  -8  14       47.89       43.85      3.20 o 
  -4  -7  14       20.26       19.99      2.59 o 
  -3  -7  14      174.25      168.75      8.23 o 
  -2  -7  14      191.21      187.83      7.63 o 
  -1  -7  14      186.75      179.52      5.89 o 
   0  -7  14        4.95        3.48      1.30 o 
   1  -7  14        0.03        3.73      1.25 o 
  -5  -6  14     1293.96     1132.52     16.94 o 
  -4  -6  14       35.02       32.56      3.63 o 
  -3  -6  14      126.94      118.14      7.52 o 
  -2  -6  14        0.58        8.67      2.39 o 
  -1  -6  14        0.39        2.79      1.07 o 
   0  -6  14       54.65       64.92      3.98 o 
   1  -6  14       26.71       37.41      4.04 o 
   2  -6  14        2.91        6.68      1.71 o 
  -5  -5  14      322.61      315.84      9.69 o 
  -4  -5  14       27.32       24.70      3.35 o 
  -3  -5  14     1042.91     1002.70     22.72 o 
  -2  -5  14       50.43       80.47      7.15 o 
  -1  -5  14        2.37        0.71      0.86 o 
   0  -5  14        1.75        0.49      0.97 o 
   1  -5  14        6.23        6.36      2.04 o 
   2  -5  14       80.20       85.08      5.97 o 
   3  -5  14      323.90      317.11      9.03 o 
  -5  -4  14       89.15       81.48      3.63 o 
  -4  -4  14        9.91        7.89      1.37 o 
  -3  -4  14      146.11      142.65      6.99 o 
  -2  -4  14      121.33       96.96      7.61 o 
  -1  -4  14      438.35      439.01     10.95 o 
   0  -4  14       23.87       22.58      2.64 o 
   1  -4  14        7.20       10.08      2.68 o 
   2  -4  14      128.38      133.03      8.18 o 
   3  -4  14      449.68      406.30     12.38 o 
  -6  -3  14       22.72       19.17      2.16 o 
  -5  -3  14       15.17       16.70      1.75 o 
  -4  -3  14       85.13       77.59      4.81 o 
  -3  -3  14      204.75      182.13      6.96 o 
  -2  -3  14      262.83      285.18      9.04 o 
  -1  -3  14        4.37        4.52      1.20 o 
   0  -3  14        1.97        1.63      1.11 o 
   1  -3  14      302.31      330.08     10.25 o 
   2  -3  14      677.84      635.88     19.03 o 
   3  -3  14       39.16       36.64      4.35 o 
   4  -3  14       14.94       13.49      2.95 o 
  -6  -2  14       41.37       49.65      3.80 o 
  -5  -2  14      146.06      159.83      8.34 o 
  -4  -2  14      207.78      184.50      6.50 o 
  -3  -2  14      106.41       91.11      5.25 o 
  -2  -2  14      312.06      261.03      8.54 o 
  -1  -2  14       16.99       47.12      3.88 o 
   0  -2  14        4.84        3.56      1.69 o 
   1  -2  14       27.71       25.24      2.90 o 
   2  -2  14       73.96       73.83      6.87 o 
   3  -2  14     1454.70     1539.18     35.14 o 
   4  -2  14      356.70      334.79      7.64 o 
  -6  -1  14      178.40      176.26      7.46 o 
  -5  -1  14      116.28      142.12      8.16 o 
  -4  -1  14       91.86       88.42      6.94 o 
  -3  -1  14       41.42       57.39      5.75 o 
  -2  -1  14      496.61      402.01     13.50 o 
  -1  -1  14       42.16       41.12      3.49 o 
   0  -1  14        7.23       13.12      2.19 o 
   1  -1  14      270.30      248.13      8.75 o 
   2  -1  14      108.75      129.15      9.03 o 
   3  -1  14       11.34       15.74      2.25 o 
   4  -1  14       51.70       46.67      3.24 o 
   5  -1  14        3.45       28.49      2.05 o 
  -6   0  14      174.09      157.57      7.19 o 
  -5   0  14        4.54        4.23      1.85 o 
  -4   0  14      111.02      125.16      8.28 o 
  -3   0  14      273.21      255.99     12.09 o 
  -2   0  14      159.56      146.27      9.15 o 
  -1   0  14       93.44      109.18      4.54 o 
   0   0  14      350.09      397.91      7.35 o 
   1   0  14       10.08       14.99      2.23 o 
   2   0  14      188.59      171.55      5.53 o 
   3   0  14       44.41       40.84      4.01 o 
   4   0  14        0.58        1.04      0.81 o 
   5   0  14       86.12       76.09      3.68 o 
  -6   1  14       28.83       24.64      2.91 o 
  -5   1  14       13.30       12.42      2.62 o 
  -4   1  14       21.58       28.14      4.01 o 
  -3   1  14      101.42      113.50      5.53 o 
  -2   1  14      136.25      128.95      6.06 o 
  -1   1  14       71.27       67.01      4.44 o 
   0   1  14       14.46       19.83      2.44 o 
   1   1  14      192.29      151.08      4.90 o 
   2   1  14      232.20      215.95      7.69 o 
   3   1  14        3.11        9.21      2.36 o 
   4   1  14        5.66        7.39      1.84 o 
   5   1  14      552.29      519.49     10.38 o 
  -6   2  14       15.48       13.60      2.03 o 
  -5   2  14      141.50      136.88      7.81 o 
  -4   2  14      110.34      106.26      5.23 o 
  -3   2  14      182.15      185.60      6.88 o 
  -2   2  14      383.48      365.27      8.11 o 
  -1   2  14       84.64      112.89      4.65 o 
   0   2  14       75.40       71.28      5.85 o 
   1   2  14       28.18       38.97      2.76 o 
   2   2  14       42.07       53.27      3.91 o 
   3   2  14      146.90      150.53      9.93 o 
   4   2  14       24.90       30.50      3.18 o 
   5   2  14       95.79       89.77      4.63 o 
   6   2  14       24.46       21.57      1.66 o 
  -6   3  14      299.30      293.97      8.54 o 
  -5   3  14       21.99       22.19      3.13 o 
  -4   3  14      433.83      398.25     10.10 o 
  -3   3  14      315.87      330.70     13.18 o 
  -2   3  14     1548.87     1662.92     53.37 o 
  -1   3  14      200.14      199.54      5.99 o 
   0   3  14        1.84        1.75      0.83 o 
   1   3  14      371.88      383.06     17.83 o 
   2   3  14      117.27      118.86      5.63 o 
   3   3  14       79.27       88.87      7.77 o 
   4   3  14      124.32      119.82      6.16 o 
   5   3  14       75.84       74.70      4.47 o 
   6   3  14       23.06       26.30      2.02 o 
  -6   4  14        0.02        0.62      0.58 o 
  -5   4  14        0.01        3.68      1.02 o 
  -4   4  14        6.20        7.19      1.49 o 
  -3   4  14      588.94      526.30     16.20 o 
  -2   4  14     5316.19     5503.92     57.00 o 
  -1   4  14       50.40      139.42      6.07 o 
   0   4  14     3791.59     3827.63     37.43 o 
   1   4  14        5.59       27.71      6.99 o 
   2   4  14      330.92      357.72      8.13 o 
   3   4  14       30.52       35.64      5.01 o 
   4   4  14       74.46       86.18      7.54 o 
   5   4  14      336.64      362.12     13.43 o 
   6   4  14       25.60       30.97      1.71 o 
  -5   5  14        2.81        0.86      0.48 o 
  -4   5  14       69.27       65.47      3.90 o 
  -3   5  14        0.06       16.34      2.36 o 
  -2   5  14      117.11      105.25      5.05 o 
  -1   5  14     1780.99     1658.05     40.43 o 
   0   5  14       18.78       21.79      3.34 o 
   1   5  14      910.07      922.97     15.88 o 
   2   5  14      975.58     1067.52     16.95 o 
   3   5  14      343.31      355.93      9.75 o 
   4   5  14       24.14       36.13      4.95 o 
   5   5  14        1.29        1.77      0.97 o 
   6   5  14      101.93       99.39      3.21 o 
  -5   6  14        3.15        3.71      1.26 o 
  -4   6  14       11.83       12.16      2.66 o 
  -3   6  14        1.71        2.31      1.54 o 
  -2   6  14        0.02       -0.17      0.78 o 
  -1   6  14       22.74       32.20      4.39 o 
   0   6  14       85.36      107.84      7.83 o 
   2   6  14     4305.27     4929.94     78.71 o 
   3   6  14      481.98      522.02     17.32 o 
   4   6  14      102.09      118.31      8.67 o 
   5   6  14        5.91        6.14      2.05 o 
   6   6  14       95.87       77.86      2.94 o 
  -5   7  14       43.28       38.60      3.30 o 
  -4   7  14        4.12        3.22      1.35 o 
  -3   7  14        1.07        1.16      1.69 o 
  -2   7  14        7.59        4.09      1.17 o 
  -1   7  14        0.25        2.42      1.39 o 
   0   7  14        0.51        0.23      1.28 o 
   1   7  14        1.95        3.73      1.75 o 
   2   7  14      130.90      137.80      9.04 o 
   3   7  14      216.61      276.89     13.28 o 
   4   7  14      277.53      305.58     13.89 o 
   5   7  14       41.77       50.28      3.65 o 
   6   7  14       24.18       22.39      1.89 o 
  -4   8  14       44.17       38.98      4.24 o 
  -3   8  14       50.83       45.64      5.30 o 
  -2   8  14      206.99      235.08     12.54 o 
  -1   8  14        0.29        3.26      1.24 o 
   0   8  14      599.65      638.45     19.66 o 
   1   8  14       29.58       25.66      4.04 o 
   2   8  14        1.25        0.33      1.10 o 
   3   8  14      244.81      244.72      8.33 o 
   4   8  14       10.61       16.18      3.17 o 
   5   8  14       60.64       64.64      5.37 o 
   6   8  14        5.59        5.93      1.11 o 
  -4   9  14        1.29        0.72      0.85 o 
  -3   9  14       30.25       27.09      3.88 o 
  -2   9  14      202.68      161.93     10.07 o 
  -1   9  14      249.49      219.17      7.94 o 
   0   9  14        8.47        7.26      1.57 o 
   1   9  14       21.59       22.57      3.79 o 
   2   9  14        0.38       -0.05      1.68 o 
   3   9  14        0.01        0.74      0.77 o 
   4   9  14       39.76       41.46      3.13 o 
   5   9  14       25.29       27.47      3.44 o 
   6   9  14      224.84      234.15     10.18 o 
  -3  10  14       17.82       16.26      2.70 o 
  -2  10  14       82.79       56.53      5.57 o 
  -1  10  14       30.95       25.54      2.63 o 
   0  10  14     2648.68     2489.14     26.41 o 
   1  10  14       12.76       28.16      4.39 o 
   2  10  14      156.60      184.53     10.75 o 
   3  10  14       73.28       68.58      4.13 o 
   4  10  14       14.99       16.43      1.95 o 
   5  10  14        9.75        8.72      1.96 o 
   6  10  14        1.42        1.51      0.71 o 
  -3  11  14        2.70        5.48      0.93 o 
  -2  11  14       67.72       70.95      5.56 o 
  -1  11  14       82.04       82.73      4.23 o 
   0  11  14        2.33        2.82      1.07 o 
   1  11  14       28.16       33.34      2.95 o 
   2  11  14      263.85      199.73     10.95 o 
   3  11  14       95.22       89.02      4.58 o 
   4  11  14        1.91        2.10      1.04 o 
   5  11  14       26.74       22.48      2.71 o 
  -2  12  14        6.85        6.99      1.06 o 
  -1  12  14        4.84        3.93      1.79 o 
   0  12  14      670.03      705.20     12.80 o 
   1  12  14        5.85       12.80      1.81 o 
   2  12  14       48.08       32.33      4.36 o 
   3  12  14       13.19       17.58      3.12 o 
   4  12  14       81.97       64.29      4.78 o 
   5  12  14        6.02        4.34      1.13 o 
  -1  13  14       55.31       60.25      4.02 o 
   0  13  14        2.47        2.82      0.65 o 
   1  13  14        9.72       12.27      1.58 o 
   2  13  14       78.31      107.44      7.18 o 
   3  13  14        0.61        2.82      1.38 o 
   4  13  14        1.87        4.23      1.11 o 
   1  14  14        3.98        6.56      1.54 o 
   2  14  14       31.74       28.10      3.17 o 
   3  14  14       26.60       27.80      3.03 o 
  -3  -7  15       91.00       85.90      4.95 o 
  -2  -7  15      298.77      307.29     10.03 o 
  -1  -7  15        1.74        1.59      0.78 o 
  -4  -6  15       80.44       71.20      4.46 o 
  -3  -6  15       99.64       79.16      5.47 o 
  -2  -6  15      548.97      558.31     15.48 o 
  -1  -6  15        0.13        5.83      1.39 o 
   0  -6  15       77.77       80.49      5.14 o 
   1  -6  15       13.84       10.84      1.82 o 
  -5  -5  15       92.45       82.81      3.95 o 
  -4  -5  15       34.19       43.88      3.97 o 
  -3  -5  15     1630.04     1506.79     25.42 o 
  -2  -5  15        0.91        3.41      1.64 o 
  -1  -5  15        9.66        8.38      2.42 o 
   0  -5  15        0.50        0.99      0.84 o 
   1  -5  15       54.50       62.50      4.97 o 
   2  -5  15       21.84       31.80      3.28 o 
  -5  -4  15       45.33       37.06      2.03 o 
  -4  -4  15      336.27      301.71      9.99 o 
  -3  -4  15       40.50       47.76      3.28 o 
  -2  -4  15      188.05      166.77      9.40 o 
  -1  -4  15       63.68       57.40      3.75 o 
   0  -4  15        0.22        0.40      0.84 o 
   1  -4  15        0.20        2.08      1.46 o 
   2  -4  15       69.31       99.68      6.45 o 
   3  -4  15        3.63        1.75      0.93 o 
  -5  -3  15        1.68        2.21      1.01 o 
  -4  -3  15      341.62      292.41     18.53 o 
  -3  -3  15       17.84       21.82      2.46 o 
  -2  -3  15       46.50       40.39      3.30 o 
  -1  -3  15        0.02        0.93      1.60 o 
   0  -3  15        7.20        8.37      1.65 o 
   1  -3  15       51.77       69.69      6.13 o 
   2  -3  15       10.22       12.23      2.58 o 
   3  -3  15       71.73       59.72      4.80 o 
  -5  -2  15       11.44       10.09      2.05 o 
  -4  -2  15       50.51       40.37      2.98 o 
  -3  -2  15       59.31       55.19      3.71 o 
  -2  -2  15        0.39       11.77      2.03 o 
  -1  -2  15      181.62      174.03     10.02 o 
   0  -2  15        2.08        3.26      1.24 o 
   1  -2  15        3.22        8.36      2.44 o 
   2  -2  15       66.15       70.27      6.34 o 
   3  -2  15       99.71      203.81      9.98 o 
   4  -2  15      151.49      137.89      6.40 o 
  -6  -1  15      282.36      288.19      8.36 o 
  -5  -1  15      174.20      165.05      8.14 o 
  -4  -1  15       35.87       37.78      4.41 o 
  -3  -1  15       72.49       84.76      7.08 o 
  -2  -1  15      317.02      263.68     14.60 o 
  -1  -1  15        7.38       36.29      3.37 o 
   0  -1  15       59.37       57.16      3.92 o 
   1  -1  15       48.18       66.70      6.33 o 
   2  -1  15       27.17       25.26      3.99 o 
   3  -1  15       50.77       57.91      3.62 o 
   4  -1  15      342.86      351.85      7.66 o 
  -6   0  15        2.13        1.54      0.76 o 
  -5   0  15       19.97       23.44      3.22 o 
  -4   0  15      207.06      208.40     10.38 o 
  -3   0  15      137.64      135.63      6.09 o 
  -2   0  15        1.15        2.52      1.56 o 
  -1   0  15      103.84      102.78      8.02 o 
   0   0  15        1.01        0.87      1.60 o 
   1   0  15      390.72      320.71     18.80 o 
   2   0  15      122.29      138.96      5.88 o 
   3   0  15      279.85      266.65      8.28 o 
   4   0  15      293.19      290.09     11.10 o 
   5   0  15        5.29        4.64      0.87 o 
  -6   1  15      125.55      127.14      5.66 o 
  -5   1  15        6.74       17.08      2.85 o 
  -4   1  15        2.71        6.09      1.90 o 
  -3   1  15      190.16      194.35      7.16 o 
  -2   1  15        8.71       10.76      2.84 o 
  -1   1  15        1.96       59.61      6.22 o 
   0   1  15      386.85      376.33     15.15 o 
   1   1  15      161.29      133.17      6.07 o 
   2   1  15      135.69      128.14      4.76 o 
   3   1  15       19.22       13.64      2.14 o 
   4   1  15      123.80      111.97      5.28 o 
   5   1  15      129.81      107.67      4.15 o 
  -6   2  15        0.77        0.15      0.52 o 
  -5   2  15        2.44        5.97      1.65 o 
  -4   2  15       55.06       48.91      3.43 o 
  -3   2  15       62.49       70.56      4.22 o 
  -2   2  15      162.56      159.65      6.72 o 
  -1   2  15      204.03      197.47      7.67 o 
   0   2  15        6.59        8.51      1.67 o 
   1   2  15      532.01      524.18     11.84 o 
   2   2  15       13.67       12.09      2.02 o 
   3   2  15      307.42      262.46     10.34 o 
   4   2  15       34.38       31.01      2.96 o 
   5   2  15       73.85       78.33      3.86 o 
  -5   3  15        9.63       10.70      2.05 o 
  -4   3  15      498.31      494.19     14.85 o 
  -3   3  15      176.75      169.28      6.25 o 
  -2   3  15     1054.99     1095.39     17.19 o 
  -1   3  15      132.23      116.41      5.82 o 
   0   3  15      719.67      733.39     14.15 o 
   1   3  15       65.38       63.85      6.16 o 
   2   3  15       12.50       14.97      2.06 o 
   3   3  15      156.43      163.19     10.02 o 
   4   3  15        0.01        2.45      1.14 o 
   5   3  15       92.68      101.40      4.64 o 
  -5   4  15       86.74       78.79      3.42 o 
  -4   4  15       19.71       14.83      1.87 o 
  -3   4  15      685.60      672.07     18.07 o 
  -2   4  15     1272.07     1256.57     18.53 o 
  -1   4  15        0.53       23.40      3.16 o 
   0   4  15       21.05       24.53      2.17 o 
   1   4  15        0.06       14.14      3.09 o 
   2   4  15      227.16      230.07      7.85 o 
   3   4  15      119.45      144.38      9.61 o 
   4   4  15      138.27      136.85      9.02 o 
   5   4  15       77.85       93.17      4.63 o 
   6   4  15        0.08        9.67      1.25 o 
  -5   5  15        5.34        5.76      0.90 o 
  -4   5  15        7.99        7.59      1.37 o 
  -3   5  15        3.74       11.79      1.85 o 
  -2   5  15       94.55      110.14      5.16 o 
   0   5  15     4748.88     4881.17    117.28 o 
   1   5  15      264.69      245.46     11.90 o 
   2   5  15     1007.59     1107.64     17.14 o 
   3   5  15       40.78       47.88      3.57 o 
   4   5  15       19.68       25.44      3.93 o 
   5   5  15       85.81       83.72      5.68 o 
   6   5  15      408.41      428.56     13.99 o 
  -5   6  15       89.29       76.04      4.33 o 
  -4   6  15      183.68      166.81      8.86 o 
  -3   6  15       15.56       20.20      3.72 o 
  -2   6  15      702.99      715.69     18.36 o 
  -1   6  15       36.42       41.99      4.90 o 
   0   6  15        2.08        4.66      2.21 o 
   1   6  15     2960.95     2915.97     41.31 o 
   2   6  15      704.58      793.60     24.71 o 
   3   6  15        9.67       23.41      5.15 o 
   4   6  15       33.12       33.96      4.54 o 
   5   6  15      161.95      155.53      4.92 o 
   6   6  15       47.20       39.26      2.14 o 
  -4   7  15       48.13       43.01      4.34 o 
  -3   7  15       21.27       19.48      3.42 o 
  -2   7  15       68.10       65.30      4.19 o 
  -1   7  15        8.80       10.76      2.57 o 
   0   7  15       23.58       27.55      4.08 o 
   1   7  15        5.06        8.83      2.54 o 
   2   7  15       96.75      150.86      9.38 o 
   3   7  15      487.08      552.82     12.16 o 
   4   7  15      519.58      603.93     18.49 o 
   5   7  15        0.02        0.34      0.75 o 
   6   7  15       80.46       82.12      3.14 o 
  -4   8  15        1.41        1.05      0.84 o 
  -3   8  15       79.77       76.35      6.43 o 
  -2   8  15        6.69        7.23      1.97 o 
  -1   8  15        3.33        2.43      1.23 o 
   0   8  15        0.39        0.24      1.09 o 
   1   8  15       22.53       22.68      3.85 o 
   2   8  15      711.97      736.95     21.02 o 
   3   8  15      126.46      139.30      6.07 o 
   4   8  15       33.72       31.94      4.33 o 
   5   8  15       55.92       47.22      4.28 o 
   6   8  15        1.18        0.67      0.40 o 
  -4   9  15      217.04      199.73      7.50 o 
  -3   9  15       22.26       24.78      3.50 o 
  -2   9  15      175.72      159.61      9.55 o 
  -1   9  15       60.68       61.40      4.12 o 
   0   9  15        0.07        1.73      0.89 o 
   1   9  15        6.56        3.84      1.03 o 
   2   9  15      106.94      102.59      7.79 o 
   3   9  15       53.64       56.43      3.73 o 
   4   9  15        1.68        3.11      0.91 o 
   5   9  15       10.63       12.14      2.15 o 
  -3  10  15       30.36       29.92      3.33 o 
  -2  10  15      194.31      189.60      9.51 o 
  -1  10  15      172.74      168.39      8.77 o 
   0  10  15        0.51        0.39      0.91 o 
   1  10  15      125.86      115.76      5.25 o 
   2  10  15        0.00        0.17      1.02 o 
   3  10  15        2.44        2.47      1.99 o 
   4  10  15      175.07      155.50      5.43 o 
   5  10  15       35.40       32.12      3.23 o 
  -2  11  15      159.61      142.99      7.17 o 
  -1  11  15        6.56       12.61      1.66 o 
   0  11  15       60.93       67.06      3.10 o 
   1  11  15       10.51       27.64      2.56 o 
   2  11  15      243.89      211.29     10.78 o 
   3  11  15       23.56       33.15      5.15 o 
   4  11  15       48.27       38.39      2.53 o 
   5  11  15       11.79       14.18      1.96 o 
  -1  12  15        3.89        2.56      0.68 o 
   0  12  15        0.45        1.13      1.27 o 
   1  12  15      104.96       98.17      4.36 o 
   2  12  15       87.52      100.14      7.06 o 
   3  12  15       73.78       81.45      5.99 o 
   4  12  15        1.61       -0.19      0.61 o 
   0  13  15        2.40        2.99      1.63 o 
   1  13  15        0.33        1.90      0.67 o 
   2  13  15      150.65      139.78      7.54 o 
   3  13  15        0.89        1.69      1.03 o 
  -2  -6  16      108.21      105.04      5.71 o 
  -4  -5  16       68.33       48.87      2.26 o 
  -3  -5  16        1.42        1.70      1.08 o 
  -2  -5  16      208.59      196.30      8.79 o 
  -1  -5  16       47.76       64.39      3.61 o 
   0  -5  16        0.05        0.32      0.48 o 
   1  -5  16      845.12      803.68     14.71 o 
  -4  -4  16       20.62       19.70      1.95 o 
  -3  -4  16      119.17      112.21      6.49 o 
  -2  -4  16        7.76       14.31      2.72 o 
  -1  -4  16       20.56       19.80      3.18 o 
   0  -4  16        1.57        1.78      1.07 o 
   1  -4  16      221.51      204.62      8.58 o 
   2  -4  16       33.57       37.63      3.39 o 
  -5  -3  16       24.31       17.15      1.95 o 
  -4  -3  16      450.77      391.90      9.31 o 
  -3  -3  16       31.57       35.15      2.74 o 
  -2  -3  16       24.33       20.54      3.18 o 
  -1  -3  16      113.13      137.48      8.52 o 
   0  -3  16        4.73        6.36      3.28 o 
   1  -3  16        1.01        1.14      0.76 o 
   2  -3  16       16.12       26.38      3.29 o 
   3  -3  16       20.61       28.35      2.78 o 
  -5  -2  16       54.73       48.32      3.75 o 
  -4  -2  16      168.91      167.37      7.39 o 
  -3  -2  16        7.68       18.23      2.78 o 
  -2  -2  16      143.91      121.79      6.21 o 
  -1  -2  16       12.10       12.93      2.79 o 
   0  -2  16       71.68       81.04      4.51 o 
   1  -2  16      251.30      226.41      7.49 o 
   2  -2  16      131.45      135.15      7.80 o 
   3  -2  16        0.04        0.36      0.87 o 
  -5  -1  16       25.23       29.56      3.16 o 
  -4  -1  16       46.94       38.38      4.21 o 
  -3  -1  16      116.13      108.63      5.86 o 
  -2  -1  16       40.61       44.09      3.32 o 
  -1  -1  16      508.81      434.61     14.80 o 
   0  -1  16       39.39       50.10      3.57 o 
   1  -1  16       26.17       31.47      2.82 o 
   2  -1  16        8.05        6.93      2.05 o 
   3  -1  16       60.96       59.84      5.09 o 
   4  -1  16      598.50      542.10     12.30 o 
  -5   0  16       76.81       61.42      4.62 o 
  -4   0  16        6.10       10.71      2.35 o 
  -3   0  16       53.17       64.29      4.15 o 
  -2   0  16       44.40       38.56      3.80 o 
  -1   0  16       26.91       60.32      6.20 o 
   0   0  16      359.01      322.42     16.52 o 
   1   0  16       34.74       65.60      4.96 o 
   2   0  16       71.36       73.03      4.02 o 
   3   0  16      153.57      130.93      5.19 o 
   4   0  16       21.76       19.24      1.74 o 
  -5   1  16      213.72      234.14      8.94 o 
  -4   1  16       37.15       41.89      4.46 o 
  -3   1  16       25.95       51.63      3.69 o 
  -2   1  16        2.36        3.72      1.99 o 
  -1   1  16      966.09      908.67     30.41 o 
   0   1  16       49.36       54.29      5.74 o 
   1   1  16      508.34      428.50     10.56 o 
   2   1  16       20.03       19.60      2.22 o 
   3   1  16      393.68      334.17      9.20 o 
   4   1  16       51.72       55.47      4.95 o 
  -5   2  16        6.01        5.42      1.50 o 
  -4   2  16        4.21        3.02      0.83 o 
  -3   2  16        0.00        2.43      0.97 o 
  -2   2  16       51.34       58.39      4.03 o 
  -1   2  16       46.63      111.94      5.84 o 
   0   2  16       35.86       40.17      5.03 o 
   1   2  16       13.17      121.09      8.68 o 
   2   2  16        1.65        3.35      0.87 o 
   3   2  16       22.62       25.74      3.22 o 
   4   2  16       49.56       47.68      3.31 o 
   5   2  16        0.03        1.67      0.58 o 
  -5   3  16      118.66      116.67      5.88 o 
  -4   3  16       19.24       20.13      2.07 o 
  -3   3  16       70.92       67.01      3.87 o 
  -2   3  16      459.49      422.41     10.57 o 
  -1   3  16       49.16       54.10      3.99 o 
   0   3  16        3.81        3.46      2.04 o 
   1   3  16      652.90      583.14     18.14 o 
   2   3  16       30.19       31.19      2.89 o 
   3   3  16      147.15      136.94      8.61 o 
   4   3  16        0.29        2.88      1.07 o 
   5   3  16       35.66       43.27      2.69 o 
  -5   4  16        3.31       12.91      1.94 o 
  -4   4  16      216.39      211.57      6.50 o 
  -3   4  16        8.39       52.58      5.11 o 
  -2   4  16      146.89      160.46      6.35 o 
  -1   4  16       71.95      128.38      5.98 o 
   0   4  16      845.24      852.11     30.10 o 
   1   4  16        5.69       12.70      2.83 o 
   2   4  16       84.86       93.91      6.14 o 
   3   4  16      301.12      310.25     13.01 o 
   4   4  16        3.35        3.49      1.16 o 
   5   4  16       79.82       78.78      3.98 o 
  -4   5  16       92.97       94.26      4.13 o 
  -3   5  16      449.77      437.24     11.63 o 
  -2   5  16      220.87      252.26      7.95 o 
  -1   5  16     1952.12     1863.37     25.94 o 
   0   5  16        0.11       -1.34      1.77 o 
   1   5  16      538.64      536.89     17.48 o 
   2   5  16      309.24      316.60      9.62 o 
   3   5  16       27.35       28.23      2.61 o 
   4   5  16        5.91       11.79      2.69 o 
   5   5  16       10.15       10.90      1.19 o 
  -4   6  16      110.25      117.54      6.81 o 
  -3   6  16        3.75        4.88      1.91 o 
  -2   6  16        0.05        2.55      1.74 o 
  -1   6  16       55.79      101.85      7.52 o 
   0   6  16     4577.30     4775.54     52.66 o 
   1   6  16      345.39      535.22     17.72 o 
   2   6  16      176.17      184.95      9.99 o 
   3   6  16       34.88       47.34      3.43 o 
   4   6  16        0.00        0.25      0.93 o 
   5   6  16        6.74       25.90      1.98 o 
  -4   7  16       11.08        8.25      1.77 o 
  -3   7  16       15.15       16.28      3.01 o 
  -2   7  16      628.98      661.46     13.32 o 
  -1   7  16       40.03       37.92      4.55 o 
   0   7  16        0.44        4.90      2.02 o 
   1   7  16      478.93      484.98     16.89 o 
   2   7  16      391.97      426.65     15.44 o 
   3   7  16      513.61      519.18     11.14 o 
   4   7  16       14.79       16.60      2.93 o 
   5   7  16        0.08        0.53      0.45 o 
  -4   8  16       30.34       28.63      2.90 o 
  -3   8  16       69.89       81.03      6.15 o 
  -2   8  16       49.63       50.66      5.48 o 
  -1   8  16       28.97       26.90      2.72 o 
   0   8  16        7.99        8.76      2.39 o 
   1   8  16        6.47        9.83      2.52 o 
   2   8  16        1.45        2.80      1.44 o 
   3   8  16       93.06      135.79      5.62 o 
   4   8  16      141.35      139.67      7.69 o 
   5   8  16        3.18       14.37      2.22 o 
  -3   9  16       84.98       85.35      5.75 o 
  -2   9  16        3.44        6.23      1.79 o 
  -1   9  16       21.33       22.32      2.43 o 
   0   9  16        0.01        0.86      0.99 o 
   1   9  16       12.71       12.45      1.87 o 
   2   9  16      623.59      658.10     19.54 o 
   3   9  16        0.01        1.45      0.76 o 
   4   9  16       52.93       63.56      4.90 o 
   5   9  16      180.45      175.90      7.12 o 
  -3  10  16       30.30       25.45      2.72 o 
  -2  10  16     1091.72     1010.68     20.20 o 
  -1  10  16        7.11       40.24      3.02 o 
   0  10  16       40.46       50.98      3.47 o 
   1  10  16        2.09        3.25      1.59 o 
   2  10  16       92.03       79.42      6.48 o 
   3  10  16        5.51        3.79      1.77 o 
   4  10  16       75.91       87.88      3.69 o 
   5  10  16       12.20       11.11      1.70 o 
  -2  11  16      188.13      188.64      5.11 o 
  -1  11  16      114.74       99.08      9.60 o 
   0  11  16        2.09        1.44      0.49 o 
   1  11  16      433.74      395.82      8.43 o 
   2  11  16        0.14        0.22      0.97 o 
   3  11  16       32.95       30.42      3.64 o 
   4  11  16       10.20        7.41      1.05 o 
  -1  12  16        1.91        1.89      0.82 o 
   0  12  16        4.51       16.18      2.14 o 
   1  12  16       16.05       21.05      1.83 o 
   2  12  16     1013.18      988.89     20.31 o 
   3  12  16       37.81       47.16      4.19 o 
   4  12  16       48.09       47.38      3.14 o 
   1  13  16        3.14        3.75      1.25 o 
   2  13  16      177.12      185.19      7.80 o 
   3  13  16        1.64        1.93      0.96 o 
  -2  -5  17        0.98        0.32      1.49 o 
  -1  -5  17        5.36       18.65      2.36 o 
  -3  -4  17        9.38        8.66      1.17 o 
  -2  -4  17       38.57       34.82      3.47 o 
  -1  -4  17        0.24        9.08      1.96 o 
   0  -4  17       38.87       50.29      2.59 o 
   1  -4  17      254.28      216.73      7.18 o 
  -4  -3  17        3.20        2.82      0.70 o 
  -3  -3  17       41.30       48.10      2.75 o 
  -2  -3  17      165.57      143.49      7.27 o 
  -1  -3  17       37.63       55.31      4.98 o 
   0  -3  17       46.96       47.43      2.85 o 
   1  -3  17      116.49       95.32      3.57 o 
   2  -3  17        0.18       -0.83      1.02 o 
  -4  -2  17      106.43      117.63      6.13 o 
  -3  -2  17      186.42      194.77      6.20 o 
  -2  -2  17       64.93       55.42      4.61 o 
  -1  -2  17        2.12        3.36      1.44 o 
   0  -2  17       64.43       66.27      3.60 o 
   1  -2  17      357.59      357.86      7.86 o 
   2  -2  17       15.17       13.95      2.23 o 
  -5  -1  17        1.78        3.54      0.95 o 
  -4  -1  17       24.64       27.87      3.26 o 
  -3  -1  17        0.24        1.81      0.78 o 
  -2  -1  17       59.26       48.59      3.56 o 
  -1  -1  17        0.02       56.60      6.64 o 
   0  -1  17        5.88        3.87      1.83 o 
   1  -1  17       25.25       16.72      1.87 o 
   2  -1  17       40.86       43.44      4.25 o 
   3  -1  17       92.81       71.02      4.76 o 
  -5   0  17       15.15       17.57      2.23 o 
  -4   0  17        0.01        0.14      0.73 o 
  -3   0  17      118.26      124.73      5.24 o 
  -2   0  17       22.30       17.96      2.27 o 
  -1   0  17        4.64       13.33      4.34 o 
   0   0  17       44.61       44.99      4.99 o 
   1   0  17      631.48      547.96     10.96 o 
   2   0  17       60.85       59.75      5.24 o 
   3   0  17       10.81       10.12      2.19 o 
  -5   1  17        7.76       30.06      2.95 o 
  -4   1  17        9.53       11.47      2.33 o 
  -3   1  17       14.01       12.22      1.72 o 
  -2   1  17       65.36       60.48      4.07 o 
  -1   1  17       22.38       84.57      5.11 o 
   0   1  17      558.46      506.63     16.82 o 
   1   1  17       10.49        8.76      2.23 o 
   2   1  17       60.13       49.69      3.19 o 
   3   1  17      543.73      438.18      9.71 o 
   4   1  17        0.74        1.30      0.46 o 
  -5   2  17       16.72       20.96      2.38 o 
  -4   2  17        1.13        0.74      0.54 o 
  -3   2  17      192.73      193.30      6.37 o 
  -2   2  17      327.07      320.37      9.12 o 
  -1   2  17      418.37      386.74     10.48 o 
   0   2  17        8.17        9.51      2.65 o 
   1   2  17      746.95      683.71     18.75 o 
   2   2  17        0.10       -1.07      0.82 o 
   3   2  17       21.05       16.30      2.08 o 
   4   2  17      106.35      110.60      6.18 o 
  -5   3  17        0.49        3.49      1.13 o 
  -4   3  17       27.43       27.41      2.94 o 
  -3   3  17        9.89       24.43      2.23 o 
  -2   3  17       13.18       18.78      2.25 o 
  -1   3  17       17.12       10.25      1.75 o 
   0   3  17      430.31      412.85     15.26 o 
   1   3  17        1.22       38.15      4.69 o 
   2   3  17       91.04       93.99      4.61 o 
   3   3  17      127.13      120.16      5.24 o 
   4   3  17       10.55        8.66      1.34 o 
  -4   4  17      167.66      164.94      5.22 o 
  -3   4  17       16.02       16.49      2.15 o 
  -2   4  17      393.14      436.00     10.17 o 
  -1   4  17      123.91      109.88      5.43 o 
   0   4  17        2.08        2.42      1.45 o 
   1   4  17       23.43       23.54      3.66 o 
   2   4  17       62.43       81.40      4.41 o 
   3   4  17       49.25       55.27      5.81 o 
   4   4  17        3.92        4.73      1.03 o 
   5   4  17       69.40       58.74      2.34 o 
  -4   5  17      168.50      157.75      4.78 o 
  -3   5  17      405.02      440.06     12.13 o 
  -2   5  17     2599.53     2620.90     42.17 o 
  -1   5  17       51.07       74.54      4.40 o 
   0   5  17     3485.13     3659.55     45.20 o 
   1   5  17        0.28       13.71      2.90 o 
   2   5  17       41.99       43.47      4.58 o 
   3   5  17        9.57       20.95      2.69 o 
   4   5  17       28.53       26.03      2.34 o 
   5   5  17      108.28      112.91      3.73 o 
  -4   6  17        0.82        0.40      0.61 o 
  -3   6  17        2.66        3.00      1.35 o 
  -2   6  17       79.74       79.07      3.40 o 
  -1   6  17     1736.85     1573.45     34.44 o 
   0   6  17       33.70       37.03      4.70 o 
   1   6  17      298.85      321.85     13.34 o 
   2   6  17      605.62      625.55     17.67 o 
   3   6  17      136.67      138.08      5.31 o 
   4   6  17        0.02        0.57      0.80 o 
   5   6  17      344.88      345.94      6.70 o 
  -4   7  17        8.38       11.75      1.85 o 
  -3   7  17        0.61        1.96      1.28 o 
  -2   7  17       36.89       34.63      2.73 o 
  -1   7  17       10.24       23.93      3.65 o 
   0   7  17      477.98      496.51     16.44 o 
   1   7  17       31.61      219.50     11.26 o 
   2   7  17     2932.35     3050.71     39.29 o 
   3   7  17        5.85        8.36      1.41 o 
   4   7  17       98.39       98.34      6.22 o 
   5   7  17       71.85       67.24      3.43 o 
  -3   8  17       24.51       21.72      2.92 o 
  -2   8  17       90.11       94.97      6.89 o 
  -1   8  17       28.77       32.27      4.52 o 
   0   8  17        0.59        1.43      1.17 o 
   1   8  17      157.25      168.05      9.57 o 
   2   8  17      142.23      134.60      8.28 o 
   3   8  17      665.02      665.19     16.35 o 
   4   8  17      193.98      205.61      8.41 o 
   5   8  17       33.52       32.64      2.03 o 
  -3   9  17        1.49        4.68      1.40 o 
  -2   9  17        0.18        1.30      1.17 o 
  -1   9  17        5.12        5.58      1.26 o 
   0   9  17      204.47      222.30      7.31 o 
   1   9  17       47.79       44.96      3.28 o 
   2   9  17       38.60       33.83      2.59 o 
   3   9  17        4.79        3.10      0.88 o 
   4   9  17      136.92      132.35      6.33 o 
  -2  10  17      270.48      253.17      9.07 o 
  -1  10  17      295.22      247.48     14.43 o 
   0  10  17        1.19        1.55      0.70 o 
   1  10  17       21.72       25.73      3.60 o 
   2  10  17       93.28       88.95      6.43 o 
   3  10  17       26.46       27.32      2.10 o 
   4  10  17        0.37       -0.73      0.70 o 
  -1  11  17        7.00        8.76      1.17 o 
   0  11  17      751.83      654.70      9.88 o 
   1  11  17       95.35      112.42      6.92 o 
   2  11  17        3.96        6.32      1.74 o 
   3  11  17        5.29        8.48      1.75 o 
   4  11  17       11.68       13.13      1.55 o 
   0  12  17        2.49        1.49      0.48 o 
   1  12  17       40.09       35.74      3.50 o 
   2  12  17      270.16      283.61      9.81 o 
   3  12  17       32.04       28.48      2.86 o 
  -1  -4  18        6.14        8.86      1.53 o 
  -3  -3  18       57.69       62.10      3.78 o 
  -2  -3  18       27.95       24.63      1.85 o 
  -1  -3  18      113.79      111.13      5.92 o 
   0  -3  18       13.72       13.42      1.89 o 
   1  -3  18        0.29        0.78      0.47 o 
  -3  -2  18       15.28       23.73      2.60 o 
  -2  -2  18      258.85      246.94      9.46 o 
  -1  -2  18       15.83       33.42      3.73 o 
   0  -2  18       64.91       55.70      4.33 o 
   1  -2  18       59.01       58.31      2.60 o 
   2  -2  18        0.03       -0.55      0.47 o 
  -4  -1  18       62.75       62.83      4.13 o 
  -3  -1  18      147.26      148.73      5.67 o 
  -2  -1  18      564.72      520.78     14.37 o 
  -1  -1  18       53.65       60.80      5.22 o 
   0  -1  18       20.91       20.65      3.00 o 
   1  -1  18      308.98      276.70      6.38 o 
   2  -1  18       11.07       13.75      2.03 o 
  -4   0  18      112.78      116.67      6.00 o 
  -3   0  18       24.74       20.95      1.97 o 
  -2   0  18        5.50        4.03      1.07 o 
  -1   0  18       38.93       46.87      4.79 o 
   0   0  18      329.56      280.79     11.26 o 
   1   0  18        9.45       16.05      1.74 o 
   2   0  18      195.66      196.32      7.99 o 
   3   0  18      120.28      124.79      5.70 o 
  -4   1  18      157.16      155.93      7.04 o 
  -3   1  18      119.25      111.15      4.47 o 
  -2   1  18       45.71       58.15      4.53 o 
  -1   1  18      638.64      549.67     16.45 o 
   0   1  18        5.57        5.54      1.71 o 
   1   1  18      156.69      110.92      6.71 o 
   2   1  18       23.02       49.99      8.97 o 
   3   1  18      157.66      138.47      6.52 o 
  -4   2  18      443.04      454.48     11.91 o 
  -3   2  18       30.62       44.33      2.82 o 
  -2   2  18       26.51       29.00      2.63 o 
  -1   2  18        0.00       22.99      3.55 o 
   0   2  18       56.44       52.93      5.23 o 
   1   2  18        0.18       52.89      5.04 o 
   2   2  18        0.18        1.36      0.73 o 
   3   2  18      251.30      259.32     14.18 o 
   4   2  18       12.93       13.71      1.84 o 
  -4   3  18       27.32       28.64      1.95 o 
  -3   3  18        6.54        9.82      1.10 o 
  -2   3  18        7.68        6.90      1.28 o 
  -1   3  18      411.75      379.80     13.63 o 
   0   3  18       21.21       27.82      3.80 o 
   1   3  18      228.89      211.83      9.96 o 
   2   3  18       42.28       42.14      2.84 o 
   3   3  18       39.74       34.39      2.48 o 
   4   3  18       36.03       38.75      2.21 o 
  -4   4  18       26.24       20.21      1.60 o 
  -3   4  18      120.90       97.75      4.36 o 
  -2   4  18        9.87       12.17      1.73 o 
  -1   4  18       69.35       90.40      6.70 o 
   0   4  18      269.72      246.74     11.14 o 
   1   4  18       44.83       73.11      6.11 o 
   2   4  18        4.80        7.37      1.29 o 
   3   4  18       67.72       78.64      3.84 o 
   4   4  18      109.04      114.20      5.36 o 
  -4   5  18      368.28      319.08     23.14 o 
  -3   5  18      859.99      793.03     17.82 o 
  -2   5  18        4.70        8.59      1.33 o 
  -1   5  18      170.28      155.35      8.62 o 
   0   5  18       29.41       32.79      4.22 o 
   1   5  18      241.30      251.93     11.16 o 
   2   5  18        1.23        2.12      1.35 o 
   3   5  18      249.61      247.51      9.43 o 
   4   5  18       47.38       56.99      2.99 o 
  -3   6  18        5.15       13.39      2.52 o 
  -2   6  18      222.29      212.34      6.58 o 
  -1   6  18      357.25      461.18     14.55 o 
   0   6  18      726.94      726.72     19.03 o 
   1   6  18        0.60       15.78      3.01 o 
   2   6  18       52.00       44.77      4.50 o 
   3   6  18       27.34       28.71      2.16 o 
   4   6  18      237.99      267.75      8.71 o 
  -3   7  18       18.90       17.95      2.49 o 
  -2   7  18        1.53        2.63      1.03 o 
  -1   7  18      171.64      171.74      6.39 o 
   0   7  18        1.41        1.91      1.33 o 
   1   7  18     1247.10     1253.58     24.98 o 
   2   7  18       46.23       47.23      4.57 o 
   3   7  18        1.99       10.01      1.88 o 
   4   7  18       52.84       50.82      2.78 o 
  -3   8  18       30.65       27.69      2.86 o 
  -2   8  18        8.02       15.56      2.63 o 
  -1   8  18        0.35        0.28      0.80 o 
   0   8  18      580.48      627.95     12.11 o 
   1   8  18       17.66       38.29      4.41 o 
   2   8  18      173.16      172.74      8.66 o 
   3   8  18      356.96      437.07     11.93 o 
   4   8  18        4.25        5.36      1.24 o 
  -2   9  18        0.20       -0.06      0.89 o 
  -1   9  18       68.48       64.69      3.40 o 
   0   9  18        0.35        0.23      0.76 o 
   1   9  18        0.19        0.26      0.59 o 
   2   9  18        0.44        0.81      0.90 o 
   3   9  18      129.94      128.77      4.29 o 
   4   9  18      375.29      365.12      9.00 o 
  -1  10  18       20.81       18.42      1.61 o 
   0  10  18       67.33       67.82      2.53 o 
   1  10  18       10.93       14.78      2.51 o 
   2  10  18        6.62       16.05      2.52 o 
   3  10  18        0.36        2.60      1.19 o 
   0  11  18        0.03       -0.20      0.33 o 
   1  11  18       44.80       31.95      3.29 o 
   2  11  18        4.43        1.15      0.90 o 
   3  11  18       21.78       25.54      2.55 o 
  -2  -2  19       21.21       26.78      2.60 o 
  -1  -2  19      290.96      259.18      8.23 o 
   0  -2  19        4.26        3.10      0.92 o 
  -3  -1  19      115.91      120.37      4.79 o 
  -2  -1  19       71.98       57.69      4.10 o 
  -1  -1  19      137.66      130.60      6.47 o 
   0  -1  19       28.48       24.55      2.68 o 
   1  -1  19        7.29       17.63      1.86 o 
  -3   0  19        5.85        6.68      1.27 o 
  -2   0  19      305.46      303.56      9.79 o 
  -1   0  19      589.73      475.86     13.03 o 
   0   0  19       30.81       26.64      3.04 o 
   1   0  19       83.15       63.74      4.03 o 
   2   0  19       17.34       15.29      1.81 o 
  -3   1  19      403.62      345.22      6.25 o 
  -2   1  19       26.96       25.17      3.01 o 
  -1   1  19        9.34       10.45      2.16 o 
   0   1  19       34.33       34.42      3.66 o 
   1   1  19       86.57      102.26      5.69 o 
   2   1  19       21.92       21.29      2.34 o 
  -3   2  19       81.97       92.67      3.38 o 
  -2   2  19        1.08        2.24      0.90 o 
  -1   2  19      201.56      185.49      8.65 o 
   0   2  19       22.57       22.32      3.14 o 
   1   2  19       24.13       14.23      2.26 o 
   2   2  19      289.30      261.60      5.58 o 
   3   2  19       81.38       71.25      3.97 o 
  -3   3  19       26.80       33.93      2.36 o 
  -2   3  19      286.86      280.66      9.74 o 
  -1   3  19       34.90       53.96      4.83 o 
   0   3  19       66.52       76.23      5.73 o 
   1   3  19        8.06       25.29      3.25 o 
   2   3  19       88.12       77.03      4.64 o 
   3   3  19       36.48       29.62      2.68 o 
  -3   4  19        9.07        9.34      1.25 o 
  -2   4  19       24.07       21.43      2.67 o 
  -1   4  19       57.05       62.52      5.11 o 
   0   4  19       10.00       11.66      2.37 o 
   1   4  19      236.22      229.33      9.64 o 
   2   4  19        0.80        1.77      0.99 o 
   3   4  19      220.98      223.41      8.95 o 
  -3   5  19      247.25      231.12      8.41 o 
  -2   5  19      313.72      318.06      7.50 o 
  -1   5  19      138.87      133.93      7.32 o 
   0   5  19      129.49      125.51      7.39 o 
   1   5  19        0.44        5.81      1.82 o 
   2   5  19      218.16      234.81      8.90 o 
   3   5  19      418.05      379.66     10.65 o 
  -3   6  19      123.40      114.27      5.73 o 
  -2   6  19      923.55      874.08     36.93 o 
  -1   6  19      549.99      512.81     14.06 o 
   0   6  19        3.16        3.56      1.69 o 
   1   6  19       36.94       40.47      4.17 o 
   2   6  19       15.44       18.86      2.64 o 
   3   6  19       92.18       92.49      4.18 o 
  -2   7  19        1.67        1.94      2.45 o 
  -1   7  19       10.09       46.72      3.45 o 
   0   7  19      319.47      317.15     11.48 o 
   1   7  19       39.49       91.60      6.25 o 
   2   7  19      398.22      401.33     11.95 o 
   3   7  19       42.60       39.30      3.02 o 
  -2   8  19        0.50        1.37      0.86 o 
  -1   8  19        3.53        2.74      0.80 o 
   0   8  19        0.76        0.58      0.67 o 
   1   8  19      417.55      402.32     10.74 o 
   2   8  19     1035.08     1002.73     18.51 o 
   3   8  19       53.42       67.87      2.83 o 
  -1   9  19        5.29       12.64      1.40 o 
   0   9  19      461.52      504.97      8.97 o 
   1   9  19        1.56        2.13      1.01 o 
   2   9  19        0.34        0.60      0.63 o 
   3   9  19       86.38       83.22      2.85 o 
   0  10  19        0.00        0.23      0.59 o 
   1  10  19       88.77       95.65      5.46 o 
   2  10  19        2.19        2.47      1.03 o 
  -2   0  20        0.01        5.74      1.28 o 
  -1   0  20       55.61       86.91      4.71 o 
   0   0  20      492.94      450.66     10.14 o 
  -2   1  20       95.89       91.07      4.66 o 
  -1   1  20       17.23       22.05      2.59 o 
   0   1  20       32.14       31.32      2.95 o 
   1   1  20      510.35      418.69      9.22 o 
  -2   2  20       23.76       23.05      2.44 o 
  -1   2  20       33.11       38.23      3.49 o 
   0   2  20       13.18       24.50      2.75 o 
   1   2  20      110.28      100.24      5.08 o 
  -3   3  20       81.00       88.13      4.12 o 
  -2   3  20      187.61      181.06      6.70 o 
  -1   3  20       33.91       46.13      3.91 o 
   0   3  20       11.83       11.92      2.11 o 
   1   3  20      183.52      174.33      7.10 o 
   2   3  20      139.21      114.46      4.44 o 
  -2   4  20       19.55       20.26      1.71 o 
  -1   4  20       10.00       35.04      3.44 o 
   0   4  20        5.31        8.71      1.81 o 
   1   4  20      192.15      181.53      7.60 o 
   2   4  20       28.01       23.82      2.30 o 
  -2   5  20      180.72      176.05      7.66 o 
  -1   5  20       36.20       41.10      3.63 o 
   0   5  20        0.16        0.60      0.73 o 
   1   5  20      290.55      270.62      9.45 o 
   2   5  20      264.50      248.52      7.82 o 
  -2   6  20      140.36      130.45     13.44 o 
  -1   6  20        5.75       12.18      1.51 o 
   0   6  20        1.38        0.28      0.65 o 
   1   6  20       59.72       50.95      4.14 o 
   2   6  20       76.08       72.18      4.33 o 
  -2   7  20      121.24      120.27      5.59 o 
  -1   7  20      136.78      128.91      5.41 o 
   0   7  20        0.07        0.59      0.84 o 
   1   7  20       53.45       56.50      4.29 o 
   2   7  20      322.76      297.19      8.77 o 
  -1   8  20        5.64        5.88      1.22 o 
   0   8  20      125.11      110.69      3.98 o 
   1   8  20      106.22      107.80      3.77 o 
   2   8  20      307.12      275.59      8.29 o 
   0   9  20        0.15        0.92      0.50 o 
   1   9  20        1.21        2.54      1.04 o 
   2   9  20       70.70       73.79      4.11 o 
   0   2  21        2.00        3.99      0.99 o 
  -1   3  21      121.36      102.75      4.78 o 
   0   3  21       43.36       50.20      3.41 o 
   1   3  21       97.22       85.09      3.97 o 
  -1   4  21       36.13       32.89      2.75 o 
   0   4  21       16.37       19.72      2.27 o 
   1   4  21       16.13       23.21      2.29 o 
  -1   5  21        2.21        3.23      0.74 o 
   0   5  21      427.05      435.03     10.50 o 
   1   5  21       10.26       14.31      1.87 o 
  -1   6  21       31.57       27.80      1.78 o 
   0   6  21        0.00        0.21      0.53 o 
   1   6  21       13.13       15.31      2.01 o 
   0   7  21        2.66        3.47      0.66 o 
   1   7  21        0.01        3.19      1.03 o 
                                                 
